# Supplementary material for: Integrated ‘omics analysis reveals human milk oligosaccharide biosynthesis programs in human lactocytes
Source: iScience. 2025 Aug 7;28(9):113269. doi: 10.1016/j.isci.2025.113269 (PMC12396498; doi:10.1016/j.isci.2025.113269)
Supplement: Table S4. DESeq2 results of gene expression in LC1 and LC2 cells with each HMO and grouped type I and type II HMOs, related to Figure 5 and Table 1 — Pseudobulk gene associations within cell types with HMO concentrations. (A) LC1-DFLNT, (B) LC1-2′FL, (C) LC1-LNT, (D) LC1-3FL, (E) LC1-LNFP III, (F) LC1-DSLNH, (G) LC1-LNnT, (H) LC1-LNFP II, (I) LC1-6′SL, (J) LC1-3′SL, (K) LC1-Type I, (L) LC1-LSTb, (M) LC1-LSTc, (N) LC1-DSLNT, (O) LC1-FDSLNH, (P) LC1-LNFP I, (Q) LC1-LNH, (R) LC1-FLNH, (S) LC1-Type II, (T) LC1-DFLNH, (U) LC1-DFLac, (V) LC2-DFLNT, (W) LC2-2′FL, (X) LC2-LNT, (Y) LC2-3FL, (Z) LC2-LNFP III, (AA) LC2-DSLNH, (AB) LC2-LNnT, (AC) LC2-LNFP II, (AD) LC2-6′SL, (AE) LC2-3′SL, (AF) LC2-Type I, (AG) LC2-LSTb, (AH) LC2-LSTc, (AI) LC2-DSLNT, (AJ) LC2-FDSLNH, (AK) LC2-LNFP I, (AL) LC2-LNH, (AM) LC2-FLNH, (AN) LC2-Type II, (AO) LC2-DFLNH, (AP) LC2-DFLac. Excel file containing additional data too large to fit in a PDF. [file mmc5.xlsx]

## Sheet: LC1_DFLNT
Unnamed: 0	baseMean	log2FoldChange	lfcSE	stat	pvalue	padj
A1BG	0.421067	0.75355	3.95663	0.0871793	0.767794
A1BG.AS1	1.85635	-0.982298	0.935026	1.12483	0.288882
A1CF	0.0727691	-0.557856	3.9725	0.0247547	0.87498
A2M	3.20734	0.107471	1.05568	-0.00660203	1
A2M.AS1	0.536465	-1.09765	3.90344	0.106652	0.743988
A2ML1	1.7799	-0.00256047	2.08201	0.000425266	0.983547
A2ML1.AS1	0
A2ML1.AS2	0.0937859	-0.612767	3.97532	0.0278157	0.867543
A3GALT2	0
A4GALT	0.097916	0.119619	3.96851	0.00326169	0.954457
A4GNT	0.0135248	-1.30291	3.95263	0.0924532	0.761081
AAAS	9.61712	-0.305595	0.347327	0.790173	0.374048	0.91689
AACS	43.6812	-0.0714151	0.258703	0.0763057	0.782368	0.981008
AADAC	0
AADACL2	0.611481	-1.99689	3.93729	0.270483	0.603008
AADACL3	0.20243	-1.21265	3.95392	0.0793344	0.778201
AADACL4	0.13641	-1.56295	3.95122	0.15402	0.694723
AADAT	1.92404	-1.06731	0.786269	1.83782	0.175207
AAED1	9.8365	-0.117434	0.344911	0.117592	0.731662	0.973815
AAGAB	13.1091	-0.0649021	0.285814	0.0514382	0.820579	0.985316
AAK1	12.049	0.338613	0.320128	1.09465	0.295442	0.895319
AAMDC	5.58793	-0.364183	0.605757	0.360039	0.548485	0.956489
AAMP	37.1285	-0.105243	0.238762	0.197766	0.65653	0.968482
AANAT	0
AAR2	14.8724	-0.0355051	0.291877	0.0147465	0.903347	0.987138
AARD	14.5177	-0.417461	0.472278	0.699271	0.403029	0.922931
AARS	39.603	0.0451584	0.22077	0.0414425	0.838686	0.985316
AARS2	4.36148	-0.241065	0.510392	0.228621	0.632548
AARSD1	0.989474	0.448822	1.16642	0.280455	0.596403
AASDH	12.2606	-0.177018	0.333096	0.272948	0.601361	0.962921
AASDHPPT	18.0933	-0.148788	0.256545	0.331103	0.56501	0.956608
AASS	11.6917	0.219427	0.279438	0.604371	0.436915	0.929912
AATF	23.4617	-0.220463	0.27128	0.672132	0.412309	0.925749
AATK	0.675099	-0.524363	2.05722	0.118531	0.730634
AATK.AS1	0
AB015752.3	0.00308117	-0.281044	3.97206	-0.00393779	1
AB019440.50	0.0754573	-0.948903	3.97514	0.0607716	0.80528
ABAT	2.71637	0.129634	0.672548	0.052707	0.818418
ABCA1	3.39519	-1.05036	0.876984	1.58378	0.208218
ABCA10	0.902434	-0.220563	1.15675	0.00471431	0.94526
ABCA12	2.23209	-1.02735	1.71765	0.327852	0.566927
ABCA13	6.98005	-0.550578	0.516835	1.06194	0.302773	0.895755
ABCA2	1.46401	-0.655689	0.960972	0.391196	0.531671
ABCA3	7.36965	0.0384853	0.46163	0.00696445	0.933491	0.992882
ABCA4	0.510064	0.159758	1.78542	-0.00192213	1
ABCA5	18.5752	0.0950675	0.310437	0.0924142	0.76113	0.976268
ABCA6	0.593796	0.358427	1.88309	0.0835649	0.772523
ABCA7	6.89964	0.181441	0.397027	0.207523	0.648716	0.968482
ABCA8	0.768592	-1.54709	1.85963	0.543526	0.460975
ABCA9	0.59682	0.311538	2.24737	0.0356174	0.850308
ABCA9.AS1	0.0391727	-0.192591	3.97013	-0.00245012	1
ABCB1	0.131059	-1.32673	3.94744	0.119539	0.729535
ABCB10	14.1542	-0.359942	0.276386	1.74553	0.186439	0.841154
ABCB11	1.03059	0.513219	1.00773	0.502428	0.478435
ABCB4	0.272246	-0.476354	3.97042	0.0239029	0.877132
ABCB5	0.24092	-1.06473	3.96927	0.086251	0.768998
ABCB6	0.757626	-0.472058	1.45798	0.251447	0.616058
ABCB7	15.1748	0.10584	0.335901	0.0981865	0.754017	0.975127
ABCB8	4.28956	1.05126	0.645991	2.44608	0.117819
ABCB9	17.3853	-0.951599	0.339562	8.36263	0.00383017	0.380292
ABCC1	4.40889	-0.312283	0.795912	0.158427	0.690609
ABCC10	7.57647	0.320124	0.409021	0.602041	0.4378	0.929964
ABCC11	0.48207	-1.13656	1.65583	0.468141	0.493844
ABCC12	0.101716	-0.00869695	3.97536	-0.000803973	1
ABCC2	1.36204	-0.761248	0.96062	0.758284	0.383866
ABCC3	1.52758	-0.335889	1.34681	0.108096	0.742322
ABCC4	0.687248	0.0853989	2.24048	0.00452689	0.946357
ABCC5	2.85731	1.10741	1.02378	0.937829	0.332837
ABCC5.AS1	0
ABCC6	0.607526	-0.739639	3.69661	0.0958072	0.75692
ABCC8	0.477909	0.144512	2.56109	0.0120123	0.912726
ABCC9	0.0339485	-0.310954	3.97257	-0.00509272	1
ABCD1	10.6551	-0.000831438	0.353126	5.71361e-06	0.998093	1
ABCD2	1.43528	0.950876	0.910283	1.27606	0.258633
ABCD3	23.7619	0.240745	0.207902	1.33339	0.248204	0.884144
ABCD4	25.1112	-0.141748	0.320807	0.194067	0.659553	0.968482
ABCE1	34.8492	0.121334	0.228577	0.275668	0.599555	0.962227
ABCF1	76.1634	0.254457	0.226629	1.26077	0.261505	0.88735
ABCF2	19.3417	0.313689	0.237589	1.71724	0.190048	0.841725
ABCF3	11.7161	-0.621847	0.392086	2.72393	0.0988543	0.781983
ABCG1	2.71665	0.633162	0.773638	0.252667	0.615203
ABCG2	69.2101	0.12122	0.237826	0.25575	0.613055	0.964195
ABCG4	0.714121	-0.241417	3.94555	-0.00835436	1
ABCG5	0.324519	-0.617383	3.97136	0.0370303	0.847403
ABCG8	0.107606	0.480459	3.97228	0.0687507	0.793165
ABHD1	0.0843045	-0.948825	3.97515	0.0607719	0.80528
ABHD10	8.46424	0.0611345	0.326519	0.0344111	0.852835	0.985316
ABHD11	38.8872	0.395068	0.35804	1.15986	0.281494	0.895319
ABHD12	10.2703	-0.203727	0.440545	0.216439	0.641767	0.968482
ABHD12B	0.0144075	-0.260165	3.97091	-0.00203206	1
ABHD13	9.41486	-0.0860053	0.33841	0.0641331	0.800079	0.982929
ABHD14A	2.54623	-0.559318	0.698596	0.583686	0.444871
ABHD14A.ACY1	0
ABHD14B	16.5213	0.319473	0.278308	1.30474	0.253349	0.88735
ABHD15	3.30064	-0.36991	0.788519	0.234914	0.627904
ABHD16A	2.59839	-0.160377	0.938786	0.022206	0.88154
ABHD16B	0.143237	-0.00253799	3.95676	1.81208e-05	0.996604
ABHD17A	3.94295	-0.17772	0.511068	0.121004	0.727948
ABHD17B	11.8571	0.278155	0.287357	0.919601	0.33758	0.907498
ABHD17C	9.77122	0.20445	0.388239	0.263059	0.608026	0.96379
ABHD2	37.0419	0.604624	0.34223	3.06783	0.0798562	0.745603
ABHD3	11.5853	0.0414263	0.331345	0.0155078	0.900895	0.986487
ABHD4	11.0748	0.478637	0.272275	3.04982	0.0807459	0.745603
ABHD5	90.0103	-0.345482	0.270939	1.61348	0.204003	0.856295
ABHD6	4.09989	-0.607637	0.550297	1.26367	0.260958
ABHD8	2.989	0.0540238	0.543475	0.0145306	0.904053
ABI1	77.2743	0.18903	0.234825	0.647478	0.421016	0.927904
ABI2	11.204	0.0975097	0.336189	0.084	0.771948	0.978756
ABI3	0.909732	-2.45306	3.93721	0.436529	0.508803
ABI3BP	0.672956	0.402604	3.95053	0.0101017	0.919942
ABL1	35.8489	0.213319	0.207729	1.07016	0.300909	0.895755
ABL2	21.9664	-0.537231	0.425842	1.4898	0.222248	0.867656
ABLIM1	19.7326	0.128645	0.244466	0.273376	0.601076	0.962921
ABLIM2	0.35571	-0.220651	2.81465	-0.0136407	1
ABLIM3	2.68643	0.40543	0.974138	-0.105811	1
ABO	0.0135248	-1.30291	3.95263	0.0924532	0.761081
ABR	60.2927	-0.0888572	0.188392	0.222492	0.637147	0.968482
ABRA	0.0220202	-0.63259	3.97752	0.0195877	0.888695
ABRACL	13.4738	0.0911128	0.326875	0.0758079	0.783061	0.981008
ABT1	10.6653	0.304685	0.325672	0.867635	0.351611	0.910111
ABTB1	5.47472	-0.247403	0.506289	0.24296	0.622077	0.966493
ABTB2	31.9786	-0.217157	0.370961	0.354406	0.55163	0.956489
AC000003.1	0
AC000003.2	0.305606	-0.912977	3.97453	0.0787548	0.778992
AC000032.2	0.0937859	-0.612767	3.97532	0.0278157	0.867543
AC000036.4	0.256101	-0.227366	3.96801	-0.00113503	1
AC000067.1	0
AC000068.10	0.361442	0.987167	3.95868	0.101232	0.750356
AC000068.5	0.713371	1.79803	2.18947	0.805136	0.369562
AC000068.9	0.258069	-0.714064	3.76179	0.017606	0.89444
AC000099.1	0
AC000111.3	0
AC000111.6	0
AC000120.7	0.0148818	-0.153977	3.97293	-0.00256271	1
AC000123.4	0
AC000124.1	0.571735	-0.898318	3.97182	0.0963296	0.756279
AC000370.2	0.26125	-0.617453	3.97136	0.0370369	0.84739
AC002044.4	0
AC002056.5	0.0957301	0.0519882	3.97491	0.005188	0.94258
AC002059.10	0.0670462	0.0303761	3.96917	0.00105659	0.974069
AC002064.4	0
AC002064.5	0.0614427	-0.684374	3.97704	0.0326567	0.856594
AC002066.1	0.0571373	-0.271405	3.975	-0.00438781	1
AC002076.10	0.0311372	-0.377844	3.97607	-6.39728e-05	1
AC002115.5	0
AC002115.9	0
AC002116.7	0
AC002117.1	1.32426	-0.807343	0.968555	1.04236	0.307274
AC002127.4	0
AC002128.5	0.0937859	-0.612767	3.97532	0.0278157	0.867543
AC002306.1	0.72593	-0.868849	1.73997	0.182214	0.669478
AC002310.12	1.10055	1.48541	1.11101	1.92891	0.164878
AC002310.13	0.0411398	0.0910601	3.96877	0.00221798	0.962437
AC002310.7	0.164059	0.586332	3.96568	0.0353511	0.850862
AC002331.1	0
AC002365.1	0
AC002368.4	0.063269	-0.569271	3.9759	0.0166463	0.897341
AC002386.1	0
AC002398.11	0.419454	-0.336306	3.21377	-0.00163637	1
AC002398.12	0.0194174	-0.275829	3.97196	0.00353979	0.952557
AC002398.13	0.00616235	-0.151197	3.97102	-0.00446274	1
AC002398.5	0.0208677	-0.22446	3.97335	-0.00200447	1
AC002398.9	0
AC002401.1	0.132111	-0.52881	3.97107	0.0201006	0.887256
AC002429.5	0.0223719	-1.30281	3.95263	0.0924478	0.761088
AC002451.1	0.0694313	-0.151131	3.97102	-0.00446152	1
AC002451.3	0.163531	-1.90662	3.93986	0.250699	0.616584
AC002454.1	0
AC002456.2	0.434409	-0.81059	2.94314	0.126402	0.722192
AC002463.3	0
AC002465.2	0
AC002467.7	1.16925	0.263626	1.06553	0.122667	0.72616
AC002472.11	0
AC002472.13	0.882054	-2.58749	3.93731	0.503255	0.478074
AC002477.1	0
AC002480.2	0.116598	0.395621	3.97267	0.0531568	0.817659
AC002480.3	0.836066	-0.718349	3.96609	0.113045	0.736704
AC002480.4	0.0645239	-0.361014	3.97199	0.0067054	0.934737
AC002480.5	0
AC002511.1	0.393329	-0.164532	3.97067	-0.000525929	1
AC002511.2	0
AC002511.3	0.39687	-2.02487	3.94533	0.362589	0.547072
AC002519.8	0.0614427	-0.684374	3.97704	0.0326567	0.856594
AC002539.1	0
AC002550.5	0.192861	-1.96328	3.93249	0.235321	0.627606
AC002551.1	0.127429	-0.610332	3.96011	-0.0191762	1
AC002558.1	0.0405466	-1.19162	3.96372	0.112931	0.736831
AC002979.1	0
AC002985.3	0
AC003002.6	0.0571373	-0.271405	3.975	-0.00438781	1
AC003003.5	0
AC003005.2	0.014833	-0.627757	3.97639	0.0236239	0.877846
AC003006.7	0
AC003009.1	0
AC003035.1	0
AC003051.1	0.138726	-0.948815	3.97515	0.0607672	0.805287
AC003075.4	0.166915	-0.0162011	3.96734	3.257e-06	0.99856
AC003088.1	0.00884717	-0.569272	3.9759	0.0166481	0.897336
AC003090.1	0.571735	-0.898318	3.97182	0.0963296	0.756279
AC003092.1	0
AC003092.2	0
AC003101.1	0.0738392	-0.275827	3.97196	0.0035393	0.95256
AC003102.3	1.02181	0.142067	1.53251	0.00692553	0.933677
AC003104.1	0.0414664	-0.569317	3.9759	0.0166491	0.897333
AC003664.1	0.0937859	-0.612767	3.97532	0.0278157	0.867543
AC003665.1	0.26507	0.195053	3.95259	-0.000339202	1
AC003681.1	0
AC003682.16	0
AC003956.1	0
AC003958.2	0.399347	-0.522801	3.96976	0.044954	0.832089
AC003973.4	0
AC003973.5	0
AC003984.1	0.285867	-0.77867	3.97699	0.0876019	0.767248
AC003985.1	0
AC003986.5	0.30383	-0.0362559	3.96933	0.000661141	0.979487
AC003986.6	0.063269	-0.569271	3.9759	0.0166463	0.897341
AC003986.7	0
AC003988.1	0.144222	-0.938007	3.96129	0.049662	0.823652
AC003991.3	0.602865	-0.22551	1.41314	0.0201309	0.887172
AC004009.3	0
AC004012.1	0.0105703	-0.275897	3.97196	0.00354136	0.952546
AC004016.1	0
AC004017.1	0
AC004019.13	0.00308117	-0.281044	3.97206	-0.00393779	1
AC004041.2	0.475537	-1.26947	2.50121	0.350153	0.554026
AC004051.2	0.108668	-0.183099	3.97216	-0.000680263	1
AC004053.1	0.0414664	-0.569317	3.9759	0.0166491	0.897333
AC004054.1	0
AC004063.1	0.141324	-0.631478	3.97511	0.0256083	0.872861
AC004066.3	0.252657	-0.694586	3.68102	-0.0260055	1
AC004067.5	0.0852891	-0.63252	3.97752	0.0195832	0.888708
AC004069.2	0.0148818	-0.153977	3.97293	-0.00256271	1
AC004070.1	0.0957301	0.0519882	3.97491	0.005188	0.94258
AC004076.7	0.0937859	-0.612767	3.97532	0.0278157	0.867543
AC004076.9	0
AC004112.4	0
AC004125.3	0
AC004156.3	0.107311	-1.37449	3.95131	0.118859	0.730276
AC004158.2	0.336707	-1.10361	3.96791	0.117162	0.732133
AC004158.3	0.063269	-0.569271	3.9759	0.0166463	0.897341
AC004160.4	0
AC004221.2	0
AC004231.2	0.0726247	0.13195	3.96703	0.00186512	0.965552
AC004237.1	0
AC004257.1	0
AC004257.3	0.176186	-0.857615	3.57368	0.0677285	0.794673
AC004381.6	3.37256	-0.129001	0.811355	0.0231424	0.879087
AC004381.7	0.0305066	-1.2003	3.9531	0.0956478	0.757116
AC004410.3	0
AC004447.2	0.737381	-1.06146	1.67471	0.479295	0.488742
AC004448.2	0.0254964	-1.44624	3.95206	0.120343	0.728662
AC004448.5	0.763788	-1.10271	3.96344	0.143129	0.70519
AC004449.6	0.0148818	-0.153977	3.97293	-0.00256271	1
AC004458.1	0
AC004463.6	0.732825	-0.793008	1.88356	0.35309	0.552369
AC004466.1	0.616961	-1.16441	1.83505	0.630804	0.42706
AC004471.10	0.427891	-0.453405	3.96876	0.0286689	0.865546
AC004471.9	0.0105703	-0.275897	3.97196	0.00354136	0.952546
AC004485.3	0.00308117	-0.281044	3.97206	-0.00393779	1
AC004490.1	0.899981	-0.0624087	1.65515	0.00605423	0.93798
AC004510.3	0.311903	-0.86463	3.46422	0.0728099	0.787289
AC004528.4	0
AC004535.2	0.063269	-0.569271	3.9759	0.0166463	0.897341
AC004538.3	0
AC004540.4	0
AC004540.5	0.400554	-0.418136	3.97039	0.0267668	0.870042
AC004543.2	0.0938186	-0.575139	3.97167	0.0249479	0.874497
AC004549.6	1.21805	-0.720391	1.24412	0.328684	0.566435
AC004562.1	0.00598583	-0.627825	3.97639	0.0236287	0.877833
AC004593.3	0.0357495	0.030693	3.96929	-0.000218627	1
AC004595.1	0
AC004603.4	0.524113	-0.805819	3.93922	-0.0035266	1
AC004623.2	0.565741	-1.14842	1.76199	0.42174	0.51607
AC004637.1	0.0754573	-0.948903	3.97514	0.0607716	0.80528
AC004691.5	0.0937859	-0.612767	3.97532	0.0278157	0.867543
AC004692.4	0.0571373	-0.271405	3.975	-0.00438781	1
AC004699.1	0.0937859	-0.612767	3.97532	0.0278157	0.867543
AC004702.2	0.0927239	0.0642464	3.97487	0.00631063	0.936683
AC004775.5	0
AC004791.2	0
AC004817.1	0
AC004837.4	0
AC004837.5	0.0938186	-0.575139	3.97167	0.0249479	0.874497
AC004840.8	0.0242483	-0.852513	3.9767	0.0616785	0.803862
AC004840.9	0.145617	-0.0152174	3.96667	-0.000565993	1
AC004854.4	0.101571	0.0643151	3.97487	0.00631739	0.936649
AC004862.6	0
AC004869.2	0
AC004869.3	0
AC004870.3	0
AC004870.4	0.0135248	-1.30291	3.95263	0.0924532	0.761081
AC004878.7	0
AC004893.11	2.32027	0.665215	0.889249	0.542113	0.461558
AC004895.4	0.00308117	-0.281044	3.97206	-0.00393779	1
AC004899.1	0.0571373	-0.271405	3.975	-0.00438781	1
AC004901.1	0.0614427	-0.684374	3.97704	0.0326567	0.856594
AC004906.3	0
AC004920.3	0.0148818	-0.153977	3.97293	-0.00256271	1
AC004941.3	0.151384	-1.52645	3.94893	0.141048	0.707241
AC004947.2	0
AC004951.6	0.1547	0.46255	3.97154	0.0492035	0.824455
AC004988.1	0.344627	-0.614756	3.97437	0.0279841	0.867146
AC005000.2	0
AC005003.1	0.0355449	-1.39819	3.95334	0.0963872	0.756209
AC005008.2	0.285867	-0.77867	3.97699	0.0876019	0.767248
AC005009.1	0
AC005009.2	0.096496	-0.698538	3.97343	0.0376604	0.846127
AC005013.5	0.010996	-0.433867	3.97451	0.011083	0.916157
AC005019.3	0
AC005022.1	0.285867	-0.77867	3.97699	0.0876019	0.767248
AC005027.3	0
AC005029.1	0.285867	-0.77867	3.97699	0.0876019	0.767248
AC005037.2	0
AC005037.3	0.529278	-1.14175	1.95516	0.176633	0.674283
AC005041.17	0.0474522	-0.627801	3.97639	0.0236269	0.877838
AC005042.4	1.64737	0.282447	0.862227	0.134752	0.713555
AC005042.5	0
AC005048.1	0
AC005062.2	0.826575	-0.489047	1.24082	0.262174	0.60863
AC005071.1	0
AC005076.5	0.408448	-1.74739	3.14449	0.300855	0.583347
AC005082.12	2.39146	-1.11061	0.730932	2.6128	0.106005
AC005083.1	3.69687	0.0298542	0.534332	0.00404515	0.949288
AC005104.3	0.119664	-0.129876	3.97172	0.00045889	0.982909
AC005150.1	0
AC005152.2	11.3581	0.506787	0.412315	1.43765	0.230519	0.872725
AC005152.3	2.13495	-0.131363	0.694776	-0.00948213	1
AC005154.6	5.12785	0.607937	0.402346	2.21992	0.13624	0.814008
AC005161.1	0
AC005162.4	0
AC005162.5	0.150348	-0.0990739	3.9682	0.00103087	0.974387
AC005197.2	0
AC005220.3	0.393844	-0.74761	3.97238	0.0593554	0.807518
AC005224.2	0.48853	-1.60159	1.88233	0.982409	0.321605
AC005229.1	0.00308117	-0.281044	3.97206	-0.00393779	1
AC005235.1	0
AC005237.4	0.0963457	-0.486875	3.97398	-0.00011989	1
AC005253.2	0.611846	-0.185368	2.06372	0.0192875	0.889545
AC005253.4	0.294132	-0.744954	3.63569	0.0192794	0.889569
AC005262.2	0.880618	0.251106	1.30918	-0.0250073	1
AC005262.3	0.373741	0.0114999	2.05853	0.000456565	0.982953
AC005264.2	0.599381	0.606532	2.14798	0.0675786	0.794895
AC005276.1	0.0166059	-0.883658	3.95435	0.0323367	0.857291
AC005281.1	0
AC005281.2	0
AC005284.1	0
AC005301.8	0
AC005304.1	0
AC005306.3	0.249658	0.211698	3.78812	0.0173604	0.895175
AC005307.1	0
AC005307.3	0.294715	-0.7786	3.97698	0.0875904	0.767263
AC005324.6	0
AC005324.7	0
AC005329.7	1.40733	-0.431552	1.0554	0.146198	0.702195
AC005330.2	0
AC005339.2	0.0602184	0.0341409	3.97085	0.00157501	0.968343
AC005355.1	0.288949	-0.447495	3.97195	0.0252583	0.873725
AC005355.2	0
AC005356.1	0.00598583	-0.627825	3.97639	0.0236287	0.877833
AC005358.3	0.0957301	0.0519882	3.97491	0.005188	0.94258
AC005387.2	0.0937859	-0.612767	3.97532	0.0278157	0.867543
AC005387.3	0
AC005391.2	0.130337	-0.874817	3.97677	0.0251172	0.874075
AC005392.13	0.0579605	-0.228556	3.97098	-0.00635633	1
AC005394.1	0
AC005477.1	0.649886	-0.381308	3.96862	0.0219778	0.882146
AC005481.5	0.126755	-2.44629	3.93847	0.40419	0.524933
AC005487.2	0.0706957	0.0619276	3.96766	0.000775344	0.977786
AC005498.3	0.440778	-0.767646	3.59003	0.0850909	0.770513
AC005498.4	0
AC005518.2	0
AC005519.4	0.0620369	-0.366999	3.97181	0.00459877	0.945934
AC005523.2	3.25357	0.227003	0.562722	0.169171	0.680849
AC005523.3	0
AC005532.5	1.69822	-0.554064	0.974742	0.587107	0.44354
AC005534.8	0.0769204	-0.0760356	3.96993	-0.0016793	1
AC005537.2	0.29203	-0.292831	3.97024	0.0117486	0.913685
AC005538.5	0
AC005540.3	0.276874	0.248782	3.69487	0.00612483	0.93762
AC005546.2	0.0311372	-0.377844	3.97607	-6.39728e-05	1
AC005550.3	0
AC005550.4	0
AC005550.5	0
AC005559.2	0
AC005562.1	4.64586	-0.173532	0.473129	0.133577	0.714752	0.973324
AC005592.1	0.0201735	-0.437789	3.97205	0.00760632	0.930501
AC005592.2	0
AC005592.3	0
AC005594.3	0.591654	0.263624	1.81283	0.0609173	0.805052
AC005597.1	0
AC005606.14	0.498747	-0.914418	3.36393	0.129714	0.718729
AC005606.15	0.48236	-0.235037	2.30654	-0.0161056	1
AC005609.1	0.0113264	-0.437858	3.97205	0.00760897	0.930489
AC005614.3	0.299392	-1.58078	3.95013	0.226842	0.633876
AC005614.5	0
AC005616.1	0
AC005616.2	0
AC005618.6	0.118859	-0.231079	3.97068	-0.00139568	1
AC005621.1	0
AC005624.2	0.0105703	-0.275897	3.97196	0.00354136	0.952546
AC005625.1	0
AC005682.5	0.704551	1.80248	1.55428	1.66355	0.197124
AC005682.8	0.0499026	-0.277228	3.97072	0.00234986	0.961337
AC005702.1	0
AC005702.3	0
AC005702.4	0
AC005703.2	0
AC005703.3	0.00616235	-0.151197	3.97102	-0.00446274	1
AC005740.5	0.526609	0.359237	3.26547	0.0401831	0.841123
AC005740.6	0.0894772	0.00649396	3.97009	0.000133483	0.990782
AC005754.7	0
AC005754.8	0.0265415	-0.569228	3.9759	0.016648	0.897336
AC005757.6	0
AC005772.2	0
AC005775.2	0.308762	0.022686	3.96679	-0.000580981	1
AC005779.2	0.00308117	-0.281044	3.97206	-0.00393779	1
AC005780.1	0.00308117	-0.281044	3.97206	-0.00393779	1
AC005785.2	0.323116	-0.334775	3.96738	-0.000838697	1
AC005786.5	0.079137	-0.684235	3.97704	0.0326508	0.856607
AC005786.7	0.793423	-0.377232	1.69463	0.048747	0.825258
AC005789.11	0
AC005789.9	0
AC005808.3	0
AC005841.1	0.0937859	-0.612767	3.97532	0.0278157	0.867543
AC005863.1	0.00616235	-0.151197	3.97102	-0.00446274	1
AC005863.2	0.547117	-0.835375	3.97192	0.123867	0.724877
AC005932.1	0.232512	-1.0141	3.97286	0.0755959	0.783357
AC005943.4	0.299392	-1.58078	3.95013	0.226842	0.633876
AC005943.5	0.704983	0.247342	3.43641	-0.0278824	1
AC005944.2	0.655936	1.55133	1.3879	1.92634	0.16516
AC005954.3	0
AC005954.4	0
AC006000.5	0
AC006003.3	0
AC006004.1	0.0148818	-0.153977	3.97293	-0.00256271	1
AC006007.1	0
AC006019.3	0.0754573	-0.948903	3.97514	0.0607716	0.80528
AC006019.4	0.0113264	-0.437858	3.97205	0.00760897	0.930489
AC006026.13	0.0548793	-0.486898	3.97398	-0.000116564	1
AC006037.2	0
AC006041.1	0
AC006042.6	0
AC006042.7	0.154651	-0.550213	3.97313	0.00270836	0.958495
AC006050.2	0
AC006076.1	0
AC006080.1	0
AC006115.3	0.26125	-0.617453	3.97136	0.0370369	0.84739
AC006116.12	0
AC006116.15	0.0135248	-1.30291	3.95263	0.0924532	0.761081
AC006116.17	0.0858914	-0.213079	3.96661	0.000674672	0.979278
AC006116.19	0
AC006116.20	0.392116	-1.05324	3.94591	0.066355	0.79672
AC006116.21	0.0754573	-0.948903	3.97514	0.0607716	0.80528
AC006116.24	0.15467	-0.302616	3.97119	0.00868558	0.925748
AC006126.3	0.0370015	0.0196497	3.96971	0.0004983	0.982191
AC006129.1	0.368893	-0.317268	3.95668	0.0170021	0.896256
AC006129.2	0.0548793	-0.486898	3.97398	-0.000116564	1
AC006129.4	0.182764	-0.0588996	3.95764	0.00152799	0.968819
AC006130.3	0.0785385	-0.597196	3.97305	0.0237801	0.877446
AC006132.1	0.781201	-1.05783	1.3128	0.634348	0.425765
AC006159.3	0.404441	-0.101817	3.94852	-0.0040298	1
AC006159.4	0
AC006159.5	0
AC006160.5	0.355036	-0.662827	3.97064	0.0512918	0.820831
AC006196.1	0
AC006227.1	0
AC006262.10	0
AC006262.4	0
AC006262.5	0.0754573	-0.948903	3.97514	0.0607716	0.80528
AC006262.6	0.709792	-0.695221	2.88906	0.179289	0.671985
AC006272.1	0.145937	-1.37846	3.94126	0.095386	0.757438
AC006272.2	0
AC006273.4	0.0414664	-0.569317	3.9759	0.0166491	0.897333
AC006273.5	0.0722418	-0.67586	3.97748	0.0241539	0.876494
AC006273.7	0
AC006277.2	0.421545	-1.58555	2.60946	0.277867	0.598103
AC006296.1	0.00598583	-0.627825	3.97639	0.0236287	0.877833
AC006296.2	0
AC006369.2	0.079606	-1.70165	3.93766	0.156738	0.692178
AC006369.3	0
AC006372.1	0.108668	-0.183099	3.97216	-0.000680263	1
AC006372.4	0.236935	-0.386314	3.96979	0.015437	0.901121
AC006372.5	0.0614427	-0.684374	3.97704	0.0326567	0.856594
AC006373.1	0
AC006378.2	0
AC006380.3	0
AC006432.1	0
AC006445.8	0.755221	0.218705	1.98721	-0.00790914	1
AC006449.1	0.00598583	-0.627825	3.97639	0.0236287	0.877833
AC006455.1	0
AC006460.2	0.832214	0.215846	1.58914	0.0699424	0.791421
AC006480.1	0
AC006482.1	0
AC006486.1	0.24285	-0.231261	2.3756	0.0100333	0.920212
AC006486.9	0.0135248	-1.30291	3.95263	0.0924532	0.761081
AC006538.1	0.306912	0.0916181	3.96833	-0.000604221	1
AC006539.1	0
AC006547.13	0.122078	0.122078	3.96886	0.00526293	0.942167
AC006547.14	0.00308117	-0.281044	3.97206	-0.00393779	1
AC006547.15	0.296954	-0.398783	2.24906	0.045581	0.830939
AC006547.8	0.0303841	0.194392	3.96813	0.00669887	0.934769
AC006552.1	0
AC006557.1	0
AC006942.4	0.455376	0.531181	1.87233	0.062039	0.803302
AC006946.15	0.0135248	-1.30291	3.95263	0.0924532	0.761081
AC006946.16	0.546813	-1.39029	1.45477	1.12059	0.289792
AC006946.17	0.00598583	-0.627825	3.97639	0.0236287	0.877833
AC006947.1	0.00308117	-0.281044	3.97206	-0.00393779	1
AC006953.1	0
AC006960.7	0
AC006967.1	0.285867	-0.77867	3.97699	0.0876019	0.767248
AC006994.2	0.0321365	0.00997115	3.96913	3.78215e-05	0.995093
AC007003.1	0
AC007009.1	0.0763245	-0.257241	3.97303	0.00478336	0.944861
AC007009.2	0
AC007036.4	0.0524749	-0.895854	3.96165	0.0549083	0.814732
AC007036.6	0
AC007038.7	0.190289	-0.63517	3.97641	0.0230445	0.879341
AC007040.11	0.413872	-0.248609	3.9701	0.0120067	0.912746
AC007040.5	0.115806	-0.673833	3.97668	0.0301652	0.862116
AC007040.6	0.598302	-0.35014	3.96035	-0.00203577	1
AC007040.7	0.00308117	-0.281044	3.97206	-0.00393779	1
AC007040.8	0
AC007041.1	0
AC007050.17	0.187572	-0.61433	3.97462	0.0279456	0.867237
AC007091.1	0
AC007092.1	6.26323	-0.516459	0.399543	1.77338	0.182965	0.841154
AC007096.1	0
AC007098.1	0.0372996	0.0753361	3.97067	0.00496623	0.943818
AC007099.1	0
AC007106.1	0
AC007114.1	0.00598583	-0.627825	3.97639	0.0236287	0.877833
AC007126.1	0.00308117	-0.281044	3.97206	-0.00393779	1
AC007128.1	0.166392	-0.376229	3.95332	-0.0144476	1
AC007131.1	0.12307	-0.615901	3.97189	0.0346294	0.852374
AC007131.2	0.253076	-0.569214	3.9759	0.0166448	0.897346
AC007161.5	0.285867	-0.77867	3.97699	0.0876019	0.767248
AC007163.3	0.072013	-0.366241	3.97106	0.0139368	0.906025
AC007163.6	0.063269	-0.569271	3.9759	0.0166463	0.897341
AC007179.1	0
AC007182.6	0.271237	-0.224897	3.96854	0.00989035	0.920781
AC007192.6	0.0889821	-1.76995	3.94851	0.196895	0.657239
AC007193.10	0
AC007193.6	0.0113264	-0.437858	3.97205	0.00760897	0.930489
AC007193.8	0.00308117	-0.281044	3.97206	-0.00393779	1
AC007193.9	0.00308117	-0.281044	3.97206	-0.00393779	1
AC007204.1	0.0927239	0.0642464	3.97487	0.00631063	0.936683
AC007204.2	0
AC007216.2	0
AC007228.11	0.326142	0.848857	3.9572	0.0874616	0.767429
AC007228.5	0
AC007228.9	0.0425901	-0.0994631	3.97027	-0.00301196	1
AC007242.1	0
AC007246.3	1.76416	-0.315312	0.936575	0.225972	0.634527
AC007249.3	0
AC007250.4	0.0614427	-0.684374	3.97704	0.0326567	0.856594
AC007251.2	0
AC007255.8	0.00308117	-0.281044	3.97206	-0.00393779	1
AC007271.3	0
AC007277.3	0
AC007278.2	0
AC007278.3	0.0927239	0.0642464	3.97487	0.00631063	0.936683
AC007285.6	0.0614427	-0.684374	3.97704	0.0326567	0.856594
AC007285.7	0
AC007292.3	0.276827	-0.119267	3.97053	-0.00428267	1
AC007292.4	0.0937859	-0.612767	3.97532	0.0278157	0.867543
AC007292.6	0.293356	0.912967	3.56349	0.199644	0.655008
AC007292.7	0.0135248	-1.30291	3.95263	0.0924532	0.761081
AC007308.6	0.185704	-0.615573	3.96479	0.0202025	0.886973
AC007308.7	0.0113264	-0.437858	3.97205	0.00760897	0.930489
AC007317.1	0
AC007319.1	0.0860035	0.129611	3.97224	0.00956355	0.922096
AC007327.5	0.26125	-0.617453	3.97136	0.0370369	0.84739
AC007333.1	0.522499	-0.638112	3.96794	0.0339229	0.853871
AC007349.4	0
AC007349.5	0
AC007349.7	0
AC007353.1	0.0148818	-0.153977	3.97293	-0.00256271	1
AC007358.1	0
AC007362.3	0.3745	-1.33029	3.96029	0.151882	0.696743
AC007364.1	0
AC007365.1	0.126538	-0.569242	3.9759	0.0166455	0.897344
AC007365.3	0.104123	-1.2274	3.94854	0.075318	0.783746
AC007375.1	0.0270495	-1.68149	3.94336	0.149233	0.699269
AC007381.2	0.0767937	-1.30282	3.95263	0.0924447	0.761092
AC007381.3	0.0148818	-0.153977	3.97293	-0.00256271	1
AC007382.1	0.0895686	-0.418538	3.95794	0.0117512	0.913676
AC007383.3	0.116306	0.314518	3.96723	0.0147336	0.903389
AC007383.4	0.295822	0.496039	3.95926	0.0433762	0.835019
AC007386.2	0.1146	-0.459059	3.97416	1.99189e-05	0.996439
AC007386.4	0.547117	-0.835375	3.97192	0.123867	0.724877
AC007389.3	0.157055	-0.612697	3.97532	0.0278101	0.867556
AC007389.4	0
AC007390.5	11.3842	0.317037	0.332698	0.892491	0.344803	0.907498
AC007391.2	0
AC007392.3	0.0430258	-1.09286	3.96096	0.102717	0.748593
AC007392.4	0.0754573	-0.948903	3.97514	0.0607716	0.80528
AC007395.3	0.0957301	0.0519882	3.97491	0.005188	0.94258
AC007401.2	0
AC007403.1	0
AC007403.2	0
AC007403.3	0
AC007405.2	0.531508	-0.340856	3.9677	0.0159817	0.8994
AC007405.4	0.379725	-1.55062	3.80014	0.251887	0.61575
AC007405.6	1.06259	-0.921361	1.21319	0.742318	0.388919
AC007405.8	0.0937859	-0.612767	3.97532	0.0278157	0.867543
AC007421.1	0
AC007422.1	0
AC007431.1	0.00308117	-0.281044	3.97206	-0.00393779	1
AC007436.1	0.00308117	-0.281044	3.97206	-0.00393779	1
AC007461.1	0.1063	0.373301	3.9703	0.0430445	0.835641
AC007461.2	0.106726	0.187808	3.9736	0.0199887	0.887569
AC007463.2	0.0614427	-0.684374	3.97704	0.0326567	0.856594
AC007464.1	0.0937859	-0.612767	3.97532	0.0278157	0.867543
AC007528.1	0
AC007551.3	0.384949	0.0186193	2.83461	-0.000802344	1
AC007556.3	0
AC007557.1	0
AC007557.2	0
AC007557.3	0
AC007557.4	0.063269	-0.569271	3.9759	0.0166463	0.897341
AC007563.1	0.247394	-0.596597	3.97214	0.0252605	0.87372
AC007563.3	0.0220202	-0.63259	3.97752	0.0195877	0.888695
AC007563.5	0
AC007566.10	1.22861	-1.74517	0.937885	3.6635	0.0556165
AC007567.1	0.0148818	-0.153977	3.97293	-0.00256271	1
AC007620.3	2.7217	-0.0457941	0.629985	0.00169301	0.967179
AC007652.1	0
AC007679.3	0.352407	0.154255	2.80106	0.000106946	0.991749
AC007680.2	0.0937859	-0.612767	3.97532	0.0278157	0.867543
AC007682.1	0.109288	0.0314347	3.97322	0.00155629	0.968532
AC007682.2	0
AC007682.3	0
AC007731.1	0
AC007740.1	0.455111	-1.28041	3.96752	0.168242	0.681679
AC007743.1	0.181164	-0.482813	3.95927	0.0159757	0.899419
AC007750.5	0.285867	-0.77867	3.97699	0.0876019	0.767248
AC007773.2	0.311695	0.886072	3.95747	0.0909678	0.76295
AC007773.3	0
AC007787.2	0.0148818	-0.153977	3.97293	-0.00256271	1
AC007795.1	0.0937859	-0.612767	3.97532	0.0278157	0.867543
AC007796.1	0.0220202	-0.63259	3.97752	0.0195877	0.888695
AC007879.1	0
AC007879.2	0.0526392	0.161146	3.96935	0.00508509	0.943151
AC007879.3	0
AC007879.4	0
AC007879.5	0.0779988	-0.426763	3.97152	0.0199668	0.88763
AC007879.6	0
AC007879.7	0.171937	-0.183028	3.97216	-0.000680613	1
AC007880.1	0.442955	-0.78722	3.97184	0.100684	0.751011
AC007919.2	0
AC007950.1	0
AC007952.5	0
AC007966.1	0
AC007970.1	0.411881	-0.562982	3.94362	0.0190952	0.890094
AC008060.5	0
AC008060.7	0.285867	-0.77867	3.97699	0.0876019	0.767248
AC008060.8	0.0148818	-0.153977	3.97293	-0.00256271	1
AC008063.2	0
AC008063.3	0.0927239	0.0642464	3.97487	0.00631063	0.936683
AC008067.2	0
AC008069.1	0.300749	-0.31318	3.97247	0.0164266	0.898017
AC008073.7	0
AC008073.9	0.0245207	-1.1121	3.95372	0.0789841	0.778679
AC008074.3	0.0471215	-0.325212	3.97285	-0.00576446	1
AC008074.4	0.7488	0.344245	1.81674	0.0892055	0.76519
AC008088.4	0.0938186	-0.575139	3.97167	0.0249479	0.874497
AC008132.13	0.349136	-0.778595	3.97698	0.0875908	0.767263
AC008154.5	0
AC008163.4	0.00598583	-0.627825	3.97639	0.0236287	0.877833
AC008166.1	0
AC008174.3	0.00884717	-0.569272	3.9759	0.0166481	0.897336
AC008267.1	0
AC008268.1	0.0937859	-0.612767	3.97532	0.0278157	0.867543
AC008269.2	0.211983	0.506094	3.96806	0.0704731	0.790649
AC008271.1	0.0148818	-0.153977	3.97293	-0.00256271	1
AC008277.1	0.605217	-0.305038	2.70999	0.0419678	0.837681
AC008278.2	0.0135248	-1.30291	3.95263	0.0924532	0.761081
AC008278.3	0
AC008281.1	0
AC008391.1	0
AC008394.1	0
AC008397.1	0.063269	-0.569271	3.9759	0.0166463	0.897341
AC008410.1	0
AC008440.10	0
AC008440.5	0.769811	1.0443	1.70552	0.580169	0.446246
AC008443.1	0.220585	-1.17918	3.9411	0.109202	0.741055
AC008498.1	0
AC008592.4	0
AC008592.5	0.116328	-0.413733	3.972	0.0181323	0.892884
AC008592.8	3.10931	-0.269393	0.669359	0.153936	0.694802
AC008674.1	0
AC008686.1	0
AC008691.1	0
AC008694.3	0
AC008697.1	0.169742	0.174633	3.9676	0.0081647	0.928002
AC008703.1	0.0957301	0.0519882	3.97491	0.005188	0.94258
AC008706.1	0
AC008738.2	0
AC008746.12	0.0938186	-0.575139	3.97167	0.0249479	0.874497
AC008746.3	0
AC008752.3	0
AC008753.4	0
AC008753.6	0
AC008781.7	0.348318	0.399829	2.81168	0.0179268	0.893489
AC008834.1	0.317005	-0.54299	3.97499	0.0394245	0.84261
AC008914.1	0
AC008937.2	0.176759	-0.392611	3.95934	0.0201453	0.887132
AC008937.3	0
AC008938.1	0
AC008940.1	0
AC008948.1	0.835989	0.119316	1.29242	0.0234763	0.878225
AC008964.1	0.834875	-0.36442	1.4132	0.0469733	0.828416
AC008982.2	0.889891	0.317365	1.9586	0.000516904	0.981861
AC008984.2	0
AC008991.1	0
AC008992.1	0.00308117	-0.281044	3.97206	-0.00393779	1
AC009005.2	0.313702	-1.37297	3.93791	0.106547	0.74411
AC009014.3	0.0614427	-0.684374	3.97704	0.0326567	0.856594
AC009060.1	0
AC009065.1	0.162516	0.715163	3.96513	0.0753693	0.783674
AC009065.2	0.00884717	-0.569272	3.9759	0.0166481	0.897336
AC009095.4	0.0937859	-0.612767	3.97532	0.0278157	0.867543
AC009110.1	0
AC009120.10	0
AC009120.4	0.0864533	-0.80794	3.97702	0.0563923	0.812292
AC009120.5	0
AC009120.6	2.60112	0.464894	0.738965	0.405235	0.524398
AC009133.12	0.121688	0.0932985	3.9672	0.00331494	0.954087
AC009133.14	7.19208	0.315177	0.460951	0.456201	0.499405	0.943832
AC009133.15	0.814693	-0.149538	1.30255	0.00574809	0.939565
AC009133.17	0.170875	0.480529	3.97228	0.0687611	0.793149
AC009133.20	0.0105703	-0.275897	3.97196	0.00354136	0.952546
AC009133.21	0.336707	-1.10361	3.96791	0.117162	0.732133
AC009134.1	0
AC009142.1	0
AC009158.1	0.327334	-0.778645	3.97699	0.087598	0.767253
AC009166.5	0.26125	-0.617453	3.97136	0.0370369	0.84739
AC009196.1	0
AC009227.2	0
AC009227.3	0
AC009228.1	0.174253	-0.126304	3.96108	-0.00153238	1
AC009229.5	0
AC009229.6	0
AC009232.2	0.0754573	-0.948903	3.97514	0.0607716	0.80528
AC009234.2	0
AC009236.1	0.0864533	-0.80794	3.97702	0.0563923	0.812292
AC009262.2	0
AC009276.4	0
AC009297.1	0
AC009299.2	0.165273	0.0355084	3.96866	0.000638965	0.979833
AC009299.3	2.15097	-0.428844	0.922768	0.221377	0.637992
AC009303.1	0.0254964	-1.44624	3.95206	0.120343	0.728662
AC009305.1	0
AC009312.1	0
AC009313.1	0.063269	-0.569271	3.9759	0.0166463	0.897341
AC009336.1	0
AC009336.24	0.00598583	-0.627825	3.97639	0.0236287	0.877833
AC009365.3	0.522499	-0.638112	3.96794	0.0339229	0.853871
AC009365.4	0
AC009403.2	0.769782	-1.78483	1.31669	2.10552	0.146768
AC009404.2	0.754791	-0.497421	1.39275	0.231422	0.630472
AC009410.1	0.116667	-0.0727018	3.97347	-0.00542853	1
AC009411.1	0.0754573	-0.948903	3.97514	0.0607716	0.80528
AC009411.2	0
AC009473.1	0.0245207	-1.1121	3.95372	0.0789841	0.778679
AC009478.1	0
AC009480.3	0.0289102	-0.217454	3.97133	-0.00239039	1
AC009487.4	0
AC009487.5	0
AC009492.1	0
AC009495.1	0
AC009495.2	0.65915	-0.670636	1.57533	0.265619	0.606286
AC009495.3	0.14996	-1.67533	3.9457	0.179987	0.671384
AC009495.4	0.19307	0.344539	3.97066	0.0485072	0.825681
AC009498.1	0
AC009499.1	0
AC009499.2	0
AC009501.4	2.6578	0.0642164	0.876193	0.00136102	0.970571
AC009502.4	0.237405	-1.40132	3.93588	0.0773208	0.780962
AC009505.2	0.600759	0.330954	1.35988	0.179973	0.671396
AC009505.4	0
AC009506.1	2.62938	-0.194553	0.618131	0.0789971	0.778661
AC009508.1	0
AC009518.4	0.379653	-0.828689	3.97652	0.10809	0.742329
AC009518.8	0
AC009531.2	0.0614427	-0.684374	3.97704	0.0326567	0.856594
AC009542.2	0.028006	-0.675971	3.97748	0.0241535	0.876495
AC009677.1	0
AC009784.3	0
AC009831.1	0
AC009878.2	0
AC009892.1	0
AC009892.10	0.0957301	0.0519882	3.97491	0.005188	0.94258
AC009948.5	0.691797	-0.774207	1.33591	0.457777	0.498665
AC009950.2	0.135282	-0.366166	3.97106	0.0139324	0.906039
AC009955.8	0
AC009961.3	0.486118	-0.540568	1.68088	0.117265	0.73202
AC009965.2	0
AC009970.1	0
AC009994.2	0
AC010082.2	0
AC010084.1	0
AC010090.1	0
AC010091.1	2.79702	-0.884338	0.844753	0.9296	0.334967
AC010092.1	0
AC010095.5	0.26125	-0.617453	3.97136	0.0370369	0.84739
AC010096.1	0.0316994	-1.19168	3.96372	0.112936	0.736826
AC010096.2	0
AC010127.3	1.5331	-0.881047	0.985718	0.687561	0.406995
AC010127.5	0.009067	-0.331892	3.97219	-0.00168764	1
AC010132.10	0
AC010136.2	0.0135248	-1.30291	3.95263	0.0924532	0.761081
AC010139.1	0.0548793	-0.486898	3.97398	-0.000116564	1
AC010145.4	0
AC010148.1	0.010996	-0.433867	3.97451	0.011083	0.916157
AC010203.1	0
AC010226.4	1.10276	-0.28017	1.076	0.00468218	0.945446
AC010311.1	0
AC010327.2	0.800441	-1.01684	2.10687	0.502125	0.478568
AC010336.1	1.9116	0.837923	0.779417	1.31396	0.25168
AC010441.1	0.287495	0.0469308	3.03605	2.75925e-06	0.998675
AC010458.1	0
AC010468.2	0
AC010504.2	0.00308117	-0.281044	3.97206	-0.00393779	1
AC010524.2	0.778902	-0.786163	1.69125	0.123645	0.725115
AC010524.4	0.00616235	-0.151197	3.97102	-0.00446274	1
AC010525.4	0.00308117	-0.281044	3.97206	-0.00393779	1
AC010525.6	0
AC010525.7	0.0166059	-0.883658	3.95435	0.0323367	0.857291
AC010536.1	0.463967	0.0796418	3.96747	-0.00173463	1
AC010547.9	0.0148818	-0.153977	3.97293	-0.00256271	1
AC010609.1	0
AC010641.1	0
AC010642.1	0.0202395	0.0604488	3.9693	0.0019184	0.965064
AC010649.1	0
AC010729.1	0.0889821	-1.76995	3.94851	0.196895	0.657239
AC010729.2	0.0148818	-0.153977	3.97293	-0.00256271	1
AC010729.3	0
AC010731.2	0
AC010731.3	0
AC010731.4	0
AC010733.4	0.0148818	-0.153977	3.97293	-0.00256271	1
AC010745.1	0.063269	-0.569271	3.9759	0.0166463	0.897341
AC010745.2	0.0781508	-0.153907	3.97293	-0.00256312	1
AC010745.3	0
AC010745.4	0
AC010746.3	0
AC010761.10	0.437549	0.378033	2.59215	0.0702804	0.790929
AC010761.13	0
AC010761.14	0
AC010761.6	0.105112	-0.475874	3.9713	0.0162918	0.898434
AC010761.8	1.4591	0.257308	1.00759	0.143126	0.705193
AC010761.9	0.212561	-0.437712	3.96922	0.01273	0.910167
AC010880.1	0.0551156	-0.888939	3.97597	0.0571709	0.811025
AC010883.5	0.775343	-0.536544	1.50194	-0.0222543	1
AC010884.1	0.0148818	-0.153977	3.97293	-0.00256271	1
AC010890.1	0.0614427	-0.684374	3.97704	0.0326567	0.856594
AC010894.3	0.221395	-0.390297	3.90585	-0.0256037	1
AC010894.5	0.0105703	-0.275897	3.97196	0.00354136	0.952546
AC010907.2	0.171187	-0.445227	3.96849	-0.0274494	1
AC010907.5	0
AC010928.1	0
AC010930.1	0
AC010967.2	0.0265415	-0.569228	3.9759	0.016648	0.897336
AC010967.3	0
AC010969.1	0.310116	-1.11361	3.97223	0.156944	0.691986
AC010971.1	0.0754573	-0.948903	3.97514	0.0607716	0.80528
AC010974.3	0
AC010976.2	0.690625	0.160448	1.70015	0.00149618	0.969145
AC010982.1	0.746593	-1.2117	1.72405	0.330204	0.565539
AC010982.2	0
AC010983.1	0
AC010987.5	0
AC010987.6	0.0135248	-1.30291	3.95263	0.0924532	0.761081
AC011043.1	1.95338	-0.29319	0.749267	0.0553783	0.813956
AC011073.1	0
AC011193.1	0
AC011196.3	0
AC011239.1	0
AC011243.1	0
AC011247.3	0
AC011286.1	0.26125	-0.617453	3.97136	0.0370369	0.84739
AC011288.2	0.428931	0.144754	3.57607	-0.0060426	1
AC011290.4	0
AC011294.3	0.379686	-0.787295	3.97184	0.100696	0.750996
AC011298.2	0.285867	-0.77867	3.97699	0.0876019	0.767248
AC011306.1	0.0135248	-1.30291	3.95263	0.0924532	0.761081
AC011306.2	0
AC011313.1	0
AC011343.1	0.4449	-0.484677	3.96431	0.00136584	0.970519
AC011366.3	0
AC011407.1	0
AC011416.1	0.010996	-0.433867	3.97451	0.011083	0.916157
AC011453.1	0
AC011484.1	0.334094	-0.598748	2.10007	0.0508616	0.821571
AC011499.1	0.010996	-0.433867	3.97451	0.011083	0.916157
AC011500.1	0
AC011513.4	0.300749	-0.31318	3.97247	0.0164266	0.898017
AC011516.1	0
AC011516.2	0.399638	-1.4599	3.9415	0.230564	0.631106
AC011518.1	0.157055	-0.612697	3.97532	0.0278101	0.867556
AC011518.2	0
AC011523.2	0.26125	-0.617453	3.97136	0.0370369	0.84739
AC011524.1	0.0148818	-0.153977	3.97293	-0.00256271	1
AC011524.2	0
AC011525.2	0.253922	-0.309704	3.97054	0.000278355	0.986689
AC011525.4	0
AC011526.1	0.80535	-0.2016	2.88261	0.00923915	0.923425
AC011551.3	0.127778	-0.749402	3.9766	0.0396289	0.842208
AC011558.5	1.32397	1.8904	1.09761	3.61569	0.0572369
AC011591.1	0
AC011625.1	0
AC011626.1	0
AC011648.1	0
AC011718.2	0
AC011738.4	0.177249	-0.743107	3.97575	0.0375926	0.846264
AC011747.3	0
AC011747.4	0.330228	0.873787	3.9659	0.122694	0.726131
AC011747.6	0
AC011747.7	0
AC011752.1	0.0791626	-1.14514	3.9406	0.071963	0.7885
AC011753.5	0.0113264	-0.437858	3.97205	0.00760897	0.930489
AC011754.1	0
AC011755.1	0.171937	-0.183028	3.97216	-0.000680613	1
AC011841.1	3.15373	0.619221	0.724699	0.680517	0.409409
AC011841.4	0
AC011841.6	0
AC011841.7	0
AC011841.8	0
AC011841.9	0
AC011891.5	0
AC011893.3	0
AC011897.2	0.0614427	-0.684374	3.97704	0.0326567	0.856594
AC011899.10	0.184158	-0.556155	3.96866	0.020423	0.886362
AC011899.9	0.817025	-0.585756	2.71847	0.0360855	0.849339
AC011901.2	0
AC011995.1	0
AC011995.3	0.26125	-0.617453	3.97136	0.0370369	0.84739
AC011997.1	0
AC011998.1	0.121845	-0.787533	3.97687	0.0462536	0.829716
AC012065.4	0.543367	-0.277481	3.96767	0.00261016	0.959254
AC012065.7	0.0937859	-0.612767	3.97532	0.0278157	0.867543
AC012074.2	0.0614427	-0.684374	3.97704	0.0326567	0.856594
AC012075.2	0
AC012123.1	0.0784245	-0.603248	3.97591	0.0298686	0.862789
AC012146.7	3.11514	0.170609	0.614989	0.0810802	0.775839
AC012181.1	0
AC012307.2	0.285867	-0.77867	3.97699	0.0876019	0.767248
AC012307.3	1.37748	-0.317112	1.01864	0.0518832	0.819818
AC012309.5	0.130697	-0.727446	3.97699	0.037466	0.846519
AC012313.1	0.00308117	-0.281044	3.97206	-0.00393779	1
AC012314.20	0.0311372	-0.377844	3.97607	-6.39728e-05	1
AC012314.8	0.574618	-0.615883	2.04028	0.0930619	0.76032
AC012317.1	0
AC012322.1	0
AC012354.6	0.20844	-0.257563	3.97193	0.00184082	0.965777
AC012358.7	0
AC012358.8	0.922613	0.996591	1.36707	0.731825	0.392292
AC012360.4	0
AC012360.6	0.0135248	-1.30291	3.95263	0.0924532	0.761081
AC012361.1	0
AC012362.1	0
AC012363.13	0
AC012363.4	0.0711799	-0.738511	3.95446	0.037263	0.846931
AC012368.1	0.149264	-0.912504	3.95129	0.0257551	0.8725
AC012370.2	0.0220202	-0.63259	3.97752	0.0195877	0.888695
AC012370.3	0.0311372	-0.377844	3.97607	-6.39728e-05	1
AC012391.1	0
AC012414.1	0
AC012442.5	0.00308117	-0.281044	3.97206	-0.00393779	1
AC012442.6	0.0292894	0.153864	3.96915	0.0054675	0.941056
AC012445.1	0.0887211	0.1427	3.96926	0.00393385	0.949989
AC012451.1	0
AC012456.3	0.665521	-0.975601	3.96928	0.113835	0.73582
AC012456.4	0.272246	-0.476354	3.97042	0.0239029	0.877132
AC012457.2	0
AC012462.1	0.0958051	0.329313	3.97172	0.0480411	0.826508
AC012462.2	0
AC012462.3	0
AC012467.1	0
AC012485.2	0.0431474	-0.883492	3.95436	0.0323329	0.857299
AC012487.2	0.144015	-0.888448	3.95384	0.0527004	0.818429
AC012493.2	0
AC012494.1	0
AC012499.1	0.12988	0.160195	3.96736	0.00922334	0.92349
AC012501.2	0
AC012506.1	0.0754573	-0.948903	3.97514	0.0607716	0.80528
AC012506.2	0
AC012506.3	0
AC012506.4	0
AC012507.3	0.379653	-0.828689	3.97652	0.10809	0.742329
AC012507.4	0.0135248	-1.30291	3.95263	0.0924532	0.761081
AC012513.6	0
AC012531.25	0.660227	-2.1883	3.93634	0.304744	0.580924
AC012593.1	0.26125	-0.617453	3.97136	0.0370369	0.84739
AC012594.1	0.155229	-0.727183	3.97625	0.0438315	0.834167
AC012613.2	0.437649	-0.766446	3.97209	0.0590604	0.807987
AC012627.1	0
AC012668.1	0
AC012668.2	0.0148818	-0.153977	3.97293	-0.00256271	1
AC012668.3	0
AC013264.2	0.26125	-0.617453	3.97136	0.0370369	0.84739
AC013268.5	0.00884717	-0.569272	3.9759	0.0166481	0.897336
AC013271.3	0.0754573	-0.948903	3.97514	0.0607716	0.80528
AC013275.1	0
AC013275.2	0.0937859	-0.612767	3.97532	0.0278157	0.867543
AC013283.1	0.190718	-0.45035	3.9693	0.012476	0.911065
AC013394.2	53.2668	0.0368451	0.228039	0.0257291	0.872564	0.985316
AC013401.2	0
AC013402.2	0.0414664	-0.569317	3.9759	0.0166491	0.897333
AC013402.3	0
AC013402.5	0
AC013436.6	0
AC013448.1	0
AC013448.2	0
AC013449.1	0.0367795	-0.83875	3.95372	0.0333025	0.855198
AC013460.1	0.0754573	-0.948903	3.97514	0.0607716	0.80528
AC013463.2	0
AC013472.3	0.382735	-0.481238	3.97124	0.0348989	0.851808
AC013472.4	0
AC013480.2	0
AC013727.1	0
AC013733.3	0
AC013733.4	0.26125	-0.617453	3.97136	0.0370369	0.84739
AC015660.1	0.0937859	-0.612767	3.97532	0.0278157	0.867543
AC015688.3	0.009067	-0.331892	3.97219	-0.00168764	1
AC015691.13	0
AC015820.1	0
AC015849.12	0.00308117	-0.281044	3.97206	-0.00393779	1
AC015849.13	0.0330162	-0.497526	3.97598	0.0107346	0.91748
AC015849.16	0.26125	-0.617453	3.97136	0.0370369	0.84739
AC015849.19	0.0148818	-0.153977	3.97293	-0.00256271	1
AC015849.2	0
AC015922.6	0.285867	-0.77867	3.97699	0.0876019	0.767248
AC015923.1	0
AC015933.2	0
AC015936.3	0
AC015969.3	0.324519	-0.617383	3.97136	0.0370303	0.847403
AC015971.1	0
AC015971.2	1.68326	0.0244263	1.0497	-8.13756e-05	1
AC015977.6	0
AC015987.1	0.0553796	-1.23304	3.96321	0.124628	0.724069
AC015987.2	2.94578	0.705705	0.685626	1.0795	0.29881
AC015989.2	0
AC016194.1	0
AC016251.1	0.336707	-1.10361	3.96791	0.117162	0.732133
AC016292.1	0
AC016405.2	0
AC016543.1	0.010996	-0.433867	3.97451	0.011083	0.916157
AC016559.1	0
AC016582.2	0.299392	-1.58078	3.95013	0.226842	0.633876
AC016586.1	0.686813	-0.913943	3.48531	0.0792821	0.778273
AC016626.2	0
AC016629.3	0
AC016629.8	1.13346	0.659394	1.1323	0.388587	0.533043
AC016644.1	0.0316994	-1.19168	3.96372	0.112936	0.736826
AC016683.5	0.604254	-0.580166	3.96919	0.0670327	0.795707
AC016683.6	8.32824	0.164781	0.442843	0.137237	0.711043	0.972321
AC016700.2	0.23571	0.342969	3.96673	0.0331641	0.855496
AC016700.3	0.0238567	-0.151119	3.97102	-0.00446063	1
AC016700.5	0.0577483	-0.853639	3.96256	0.0595647	0.807185
AC016710.1	0
AC016716.2	0
AC016722.1	0.00308117	-0.281044	3.97206	-0.00393779	1
AC016722.2	4.38149	-0.583845	0.656548	0.655264	0.418237
AC016722.3	0.186543	0.0618219	3.97117	0.00499348	0.943665
AC016722.4	1.37626	0.724906	0.958578	0.75935	0.383532
AC016723.4	0.0105703	-0.275897	3.97196	0.00354136	0.952546
AC016725.4	0.242536	-0.0505785	3.96277	2.89695e-05	0.995706
AC016727.1	0
AC016730.1	0.0937859	-0.612767	3.97532	0.0278157	0.867543
AC016735.1	0
AC016735.2	1.10137	0.339277	1.48533	0.034821	0.851971
AC016735.3	0
AC016738.3	0.615023	-0.53871	3.95274	0.0466559	0.828988
AC016738.4	0.672805	-0.434856	1.29778	0.152014	0.696618
AC016747.3	3.7478	0.172156	0.448555	0.146957	0.70146
AC016751.2	0
AC016757.3	0.566118	0.33694	3.96653	0.0283181	0.866363
AC016764.1	0
AC016768.1	0
AC016821.1	0
AC016831.7	0.656407	-0.57027	3.5828	0.0367419	0.847992
AC016885.1	0.571735	-0.898318	3.97182	0.0963296	0.756279
AC016903.1	0
AC016907.3	0.0625752	0.296524	3.96972	0.0153678	0.901341
AC016909.1	0
AC016910.1	0
AC016912.3	0
AC016994.2	0
AC016995.3	0.414046	-0.364719	2.28581	0.0316629	0.858769
AC016999.2	0.00598583	-0.627825	3.97639	0.0236287	0.877833
AC017002.1	0.19718	-2.92678	3.93379	0.529724	0.466723
AC017002.2	0.0135248	-1.30291	3.95263	0.0924532	0.761081
AC017002.4	0
AC017006.2	0.0148818	-0.153977	3.97293	-0.00256271	1
AC017006.3	0
AC017028.3	0
AC017028.8	0
AC017048.1	0
AC017048.2	0
AC017048.3	0
AC017048.4	0
AC017053.1	0
AC017060.1	0
AC017074.1	0.285867	-0.77867	3.97699	0.0876019	0.767248
AC017074.2	0.0851134	-0.6637	3.97078	0.018363	0.892208
AC017076.5	0.0223224	-0.30182	3.97108	0.00263806	0.959037
AC017099.3	2.60561	0.26723	0.630644	0.190039	0.662884
AC017101.10	0.292497	-0.352882	3.02047	0.0139775	0.905888
AC017104.2	0
AC017104.6	0.0653231	-0.151097	3.97102	-0.00446018	1
AC018359.1	0.00308117	-0.281044	3.97206	-0.00393779	1
AC018445.1	0
AC018450.1	0
AC018462.2	0
AC018464.3	0
AC018470.1	0.285867	-0.77867	3.97699	0.0876019	0.767248
AC018470.4	0.40185	-0.533974	3.97035	0.0297386	0.863085
AC018495.3	0.0148818	-0.153977	3.97293	-0.00256271	1
AC018506.1	0
AC018618.1	0
AC018635.1	0
AC018643.4	0
AC018647.3	0.196695	-0.727159	3.97625	0.043829	0.834172
AC018685.1	0.0194174	-0.275829	3.97196	0.00353979	0.952557
AC018690.1	0
AC018693.6	0
AC018705.5	0.34731	-0.802221	3.97498	0.0651704	0.798503
AC018717.1	0
AC018730.1	0.355036	-0.662827	3.97064	0.0512918	0.820831
AC018730.3	0.108804	-0.866423	3.97388	0.0514244	0.820603
AC018730.4	0
AC018731.3	0
AC018737.1	2.36145	-1.1715	0.825629	2.02325	0.154907
AC018737.3	0.0606447	-0.515068	3.96819	0.0130527	0.909041
AC018742.1	0
AC018755.1	0.116664	-0.271297	3.97366	-0.0011673	1
AC018755.17	0.11858	-0.404712	3.97481	0.00276954	0.95803
AC018766.4	0.520744	-0.851049	1.81297	0.225917	0.634568
AC018766.5	0.531189	0.781152	2.27141	0.276659	0.5989
AC018766.6	0
AC018767.1	0
AC018799.1	0
AC018816.3	0.521727	-0.954089	1.54414	0.44652	0.503992
AC018832.1	0
AC018866.1	0
AC018867.2	0.0968671	-0.30861	3.97123	0.000253345	0.987301
AC018878.3	0.0614427	-0.684374	3.97704	0.0326567	0.856594
AC018890.4	0.102666	-0.575068	3.97167	0.0249428	0.87451
AC018890.6	0.191011	-0.0302621	3.96655	0.000917782	0.975832
AC019046.1	0
AC019048.1	0.0937859	-0.612767	3.97532	0.0278157	0.867543
AC019051.1	0
AC019055.1	0
AC019064.1	0
AC019068.2	0
AC019117.1	0
AC019117.2	0.00598583	-0.627825	3.97639	0.0236287	0.877833
AC019118.2	0.00598583	-0.627825	3.97639	0.0236287	0.877833
AC019118.3	0
AC019118.4	0
AC019171.1	0.0148818	-0.153977	3.97293	-0.00256271	1
AC019172.2	0.142282	-1.04421	3.9697	0.087693	0.767131
AC019181.2	0.530719	-0.135086	1.80889	-0.0263687	1
AC019185.4	0
AC019186.1	0.122715	-0.270176	3.94921	0.00940304	0.922751
AC019198.1	0
AC019201.1	0
AC019205.1	0
AC019221.4	0.0920024	-0.398752	3.97101	0.00542728	0.941273
AC019294.1	0
AC019349.5	0
AC020571.3	0.548198	0.233411	3.96145	0.0187307	0.891141
AC020594.5	0.251241	0.0373532	3.75663	0.000776534	0.977769
AC020595.1	0
AC020601.1	0
AC020743.2	0
AC020743.3	0
AC020743.4	0.00598583	-0.627825	3.97639	0.0236287	0.877833
AC020895.1	0
AC020907.1	0.408319	-0.365562	2.26164	0.0481826	0.826256
AC020910.1	0
AC020915.1	0
AC020952.1	0
AC020956.3	0.0754573	-0.948903	3.97514	0.0607716	0.80528
AC021016.6	0.353987	0.46949	3.34319	0.0150352	0.90241
AC021016.8	0
AC021021.2	0.0937859	-0.612767	3.97532	0.0278157	0.867543
AC021078.1	0
AC021188.4	0.0663501	-0.280977	3.97206	-0.00393789	1
AC021218.2	0.457287	-0.336337	3.50804	0.0237735	0.877463
AC021224.1	0
AC021660.1	0
AC021760.1	0
AC021818.1	0.0148818	-0.153977	3.97293	-0.00256271	1
AC021860.1	0.0949684	-1.19161	3.96372	0.112928	0.736835
AC022007.5	1.16753	-0.286919	1.01751	0.00784842	0.929407
AC022154.7	0.26125	-0.617453	3.97136	0.0370369	0.84739
AC022173.2	0
AC022182.1	0.951955	0.336566	1.37815	0.104524	0.746467
AC022182.3	3.67813	0.343707	0.543427	0.479719	0.48855
AC022201.4	0.087429	-1.04916	3.97274	0.070126	0.791153
AC022201.5	0.0918465	-1.00914	3.95275	0.0505381	0.82213
AC022311.1	0.0697612	0.0228355	3.97004	0.00114588	0.972996
AC022400.2	0.229271	0.313692	3.9653	0.00309007	0.95567
AC022431.2	0
AC022431.3	0.0113264	-0.437858	3.97205	0.00760897	0.930489
AC022498.1	0.757862	-0.543581	3.34093	0.0788469	0.778866
AC022532.1	0.00598583	-0.627825	3.97639	0.0236287	0.877833
AC022716.1	0
AC022816.2	0
AC022819.1	0
AC022819.3	0.342482	-0.0515293	3.96915	0.00137751	0.970393
AC022861.1	0
AC022909.1	0
AC023050.1	0
AC023115.1	0.0135248	-1.30291	3.95263	0.0924532	0.761081
AC023115.2	0.0903392	-0.557966	3.97274	0.015599	0.900606
AC023115.4	0
AC023128.1	0.00308117	-0.281044	3.97206	-0.00393779	1
AC023137.2	0.150989	-0.39178	3.96603	0.0120242	0.912683
AC023157.1	0
AC023347.1	0.0754573	-0.948903	3.97514	0.0607716	0.80528
AC023469.1	0
AC023469.2	0
AC023481.1	0
AC023490.1	0
AC023590.1	0.143715	0.224974	3.96418	-0.000499928	1
AC023593.1	0.285867	-0.77867	3.97699	0.0876019	0.767248
AC023632.1	0.158999	0.0520583	3.97491	0.00519488	0.942542
AC023669.1	0
AC023672.2	0
AC023824.1	0
AC024028.1	0
AC024084.1	0
AC024132.1	0.0614427	-0.684374	3.97704	0.0326567	0.856594
AC024158.1	0
AC024257.1	0.0316994	-1.19168	3.96372	0.112936	0.736826
AC024475.1	0
AC024560.2	0.286771	-0.679224	3.03358	0.0542292	0.815861
AC024568.1	0
AC024569.1	0
AC024580.1	0
AC024592.9	0
AC024619.2	0.063269	-0.569271	3.9759	0.0166463	0.897341
AC024704.2	0.063269	-0.569271	3.9759	0.0166463	0.897341
AC024940.1	0.223103	-0.569982	3.96524	-0.00160658	1
AC025016.1	0
AC025165.8	0.153248	-0.028048	3.96972	-0.000402269	1
AC025166.1	0
AC025171.1	0.485889	-1.16728	1.94688	0.44218	0.506072
AC025262.1	0.072336	-0.331825	3.97219	-0.00168872	1
AC025263.3	0.0105703	-0.275897	3.97196	0.00354136	0.952546
AC025278.1	0
AC025287.1	0
AC025300.1	0
AC025335.1	0.622522	-0.639263	1.38598	0.303797	0.581512
AC025442.3	0.282906	-0.451195	3.55847	0.0113129	0.915295
AC025594.1	0
AC025674.1	0
AC025811.3	0.252949	-0.487292	3.13154	0.0364852	0.848517
AC025918.2	0
AC026150.5	0
AC026150.8	0
AC026166.1	0
AC026167.1	0
AC026188.1	0.0135248	-1.30291	3.95263	0.0924532	0.761081
AC026202.1	0.630714	-1.39046	2.69614	0.326342	0.567821
AC026202.3	0.0929436	-0.667657	3.95593	0.0198041	0.888086
AC026202.5	0
AC026310.1	0.0968671	-0.30861	3.97123	0.000253345	0.987301
AC026318.1	0
AC026407.1	0
AC026471.6	0
AC026740.1	0.160692	0.832601	3.96641	0.14233	0.705975
AC026797.1	0
AC026806.2	9.83313	-0.277904	0.33697	0.676813	0.410686	0.925749
AC026904.1	0.0903392	-0.557966	3.97274	0.015599	0.900606
AC026956.1	0.0148818	-0.153977	3.97293	-0.00256271	1
AC027119.1	0
AC027228.1	0.336707	-1.10361	3.96791	0.117162	0.732133
AC027269.2	0
AC027307.1	0.0414664	-0.569317	3.9759	0.0166491	0.897333
AC027307.3	0.130753	-0.40506	3.96024	0.00624864	0.936994
AC027319.1	0
AC027601.1	1.16129	0.741844	1.44938	0.312102	0.576393
AC027763.2	1.14588	-0.750903	1.00827	0.375536	0.540002
AC027807.1	0
AC027811.1	0
AC034110.1	0.547117	-0.835375	3.97192	0.123867	0.724877
AC034154.1	0
AC034187.2	0
AC034220.3	0.918501	-0.0019062	1.1794	-0.000263848	1
AC034228.2	0
AC034228.3	0
AC034228.4	0
AC034243.1	1.2038	0.185763	1.12608	0.0718732	0.788629
AC036178.1	0
AC037445.1	0.0105703	-0.275897	3.97196	0.00354136	0.952546
AC037459.4	0
AC040977.1	3.50794	0.524881	0.550201	0.92242	0.33684
AC046143.2	0
AC046143.3	0.205595	0.305767	3.96404	0.00338224	0.953624
AC051649.12	0
AC051649.16	0.0135248	-1.30291	3.95263	0.0924532	0.761081
AC051649.6	0.0927239	0.0642464	3.97487	0.00631063	0.936683
AC053503.11	0.0148818	-0.153977	3.97293	-0.00256271	1
AC053503.4	0.0265415	-0.569228	3.9759	0.016648	0.897336
AC053503.6	0
AC055764.1	0
AC055811.1	0
AC055873.1	0
AC060226.1	0
AC060834.3	0
AC061961.2	0
AC061975.10	0
AC061975.8	0
AC061992.1	0
AC061992.2	0.399976	-1.10351	3.96792	0.117152	0.732145
AC062017.1	0.873646	1.04907	1.46858	0.756422	0.384451
AC062020.1	0
AC062020.2	0
AC062021.1	0
AC062028.1	0.036902	-0.202345	3.97372	-0.000713479	1
AC062029.1	1.22725	0.163728	1.03366	0.0486698	0.825394
AC062031.1	0
AC062032.1	0
AC063976.3	0
AC064834.1	0
AC064834.2	0.103864	-1.26077	3.94961	0.0962507	0.756376
AC064834.3	0.0937859	-0.612767	3.97532	0.0278157	0.867543
AC064837.1	0
AC064852.4	0.102666	-0.575068	3.97167	0.0249428	0.87451
AC064853.2	0
AC064865.1	0
AC064871.3	0
AC064875.2	0.360463	-0.646073	3.97262	0.0639072	0.800424
AC066593.1	0
AC067718.1	0
AC067742.1	0
AC067945.2	0.0938186	-0.575139	3.97167	0.0249479	0.874497
AC067945.4	0.0937859	-0.612767	3.97532	0.0278157	0.867543
AC067956.1	0.276083	-0.679442	3.97158	0.0488821	0.82502
AC067959.1	2.28151	0.0235773	0.615254	0.0076687	0.930218
AC067960.1	0.00308117	-0.281044	3.97206	-0.00393779	1
AC067961.1	0
AC067968.3	0
AC067969.1	0.0957301	0.0519882	3.97491	0.005188	0.94258
AC067969.2	0
AC068014.2	0
AC068039.4	0.1334	-1.4254	3.93786	0.122267	0.726589
AC068057.1	0
AC068057.2	0.383572	-0.345786	3.82244	0.0263314	0.871094
AC068134.6	0.0754573	-0.948903	3.97514	0.0607716	0.80528
AC068134.8	0
AC068138.1	0.0938186	-0.575139	3.97167	0.0249479	0.874497
AC068196.1	0.00598583	-0.627825	3.97639	0.0236287	0.877833
AC068282.3	0.0171583	-0.0341144	3.97009	-0.000775483	1
AC068292.1	0
AC068483.1	0.010996	-0.433867	3.97451	0.011083	0.916157
AC068489.1	0.285867	-0.77867	3.97699	0.0876019	0.767248
AC068490.1	0.063269	-0.569271	3.9759	0.0166463	0.897341
AC068490.2	0
AC068492.1	0.00598583	-0.627825	3.97639	0.0236287	0.877833
AC068499.10	0.579577	1.02293	3.9432	0.0672175	0.795432
AC068533.7	0.343005	-0.523367	3.97444	0.0407193	0.840081
AC068535.2	0
AC068535.3	0.0988112	0.317961	3.97174	0.0470071	0.828356
AC068535.4	0
AC068538.4	0.0316994	-1.19168	3.96372	0.112936	0.736826
AC068542.1	0
AC068542.2	0
AC068580.1	0
AC068580.5	0.00308117	-0.281044	3.97206	-0.00393779	1
AC068580.6	2.011	-0.416119	1.30255	0.0840094	0.771936
AC068580.7	0
AC068587.2	0
AC068610.3	0.0742649	-0.433798	3.97451	0.0110799	0.916169
AC068620.1	0.137108	-0.275798	3.97196	0.00353912	0.952561
AC068643.1	0
AC068669.1	0
AC068718.1	0
AC068831.10	0.153811	-0.45835	3.97026	0.00903877	0.924257
AC068831.15	0.756877	-0.295341	1.33089	0.0223619	0.881128
AC068831.3	0
AC068831.6	0.190071	-0.619003	3.9763	0.0259594	0.872
AC068858.1	0.0140772	-0.164708	3.9712	-0.00329892	1
AC069155.1	0
AC069227.1	0
AC069277.2	0.0311372	-0.377844	3.97607	-6.39728e-05	1
AC069278.4	0.255739	-0.666503	3.73376	0.0531413	0.817685
AC069285.1	0.0148818	-0.153977	3.97293	-0.00256271	1
AC069363.1	2.00198	-0.599169	3.95434	0.0263738	0.870991
AC069368.3	0
AC069394.1	0
AC069513.4	0.0330353	-1.76479	3.94342	0.180298	0.671117
AC069547.1	0.0754343	0.0965206	3.96683	0.000109691	0.991644
AC069547.2	0.305883	-0.718239	3.97265	0.0474472	0.827566
AC072062.1	0
AC072062.3	0.0135248	-1.30291	3.95263	0.0924532	0.761081
AC073043.1	0.249726	-0.268499	3.9663	-0.0276654	1
AC073046.25	0.603093	1.51091	2.34167	0.581203	0.445841
AC073071.1	0
AC073072.5	0.00308117	-0.281044	3.97206	-0.00393779	1
AC073094.4	0
AC073115.6	0
AC073115.7	0
AC073127.1	0
AC073128.10	0
AC073130.1	0.354392	-1.41249	3.95799	0.208162	0.648212
AC073133.1	0.063269	-0.569271	3.9759	0.0166463	0.897341
AC073133.2	0
AC073218.1	0
AC073218.2	0.104356	-0.302708	3.9712	0.0086893	0.925732
AC073236.3	0.0938186	-0.575139	3.97167	0.0249479	0.874497
AC073254.1	0.383655	0.548045	2.80718	0.0679167	0.794395
AC073257.1	0
AC073257.2	0.00884717	-0.569272	3.9759	0.0166481	0.897336
AC073283.4	2.00777	-0.642673	0.868341	0.539066	0.46282
AC073283.7	0.0958051	0.329313	3.97172	0.0480411	0.826508
AC073316.1	0.00308117	-0.281044	3.97206	-0.00393779	1
AC073316.2	0
AC073320.1	0
AC073321.3	0.147808	-1.0808	3.95995	0.113619	0.736061
AC073321.4	0.0148818	-0.153977	3.97293	-0.00256271	1
AC073325.1	0
AC073333.8	0.11981	0.0752409	3.96978	0.00348971	0.952893
AC073342.12	0.145778	0.432759	3.96775	0.0633183	0.801326
AC073343.1	0.0513108	-0.241961	3.97181	-0.00150048	1
AC073343.13	0.0937859	-0.612767	3.97532	0.0278157	0.867543
AC073343.2	0
AC073409.1	0
AC073479.1	0.265561	-0.893241	3.97128	0.0651572	0.798523
AC073587.1	0.0927239	0.0642464	3.97487	0.00631063	0.936683
AC073597.1	0
AC073610.5	0
AC073626.2	0.0113264	-0.437858	3.97205	0.00760897	0.930489
AC073628.1	0.0614427	-0.684374	3.97704	0.0326567	0.856594
AC073635.5	0.0937859	-0.612767	3.97532	0.0278157	0.867543
AC073636.1	0.0148818	-0.153977	3.97293	-0.00256271	1
AC073641.2	0.470453	-0.151668	3.96648	0.00187255	0.965484
AC073657.1	0
AC073834.3	0.0614427	-0.684374	3.97704	0.0326567	0.856594
AC073842.19	0.00884717	-0.569272	3.9759	0.0166481	0.897336
AC073869.19	0.285867	-0.77867	3.97699	0.0876019	0.767248
AC073934.6	0.00308117	-0.281044	3.97206	-0.00393779	1
AC073957.15	0.118339	-1.12363	3.94998	0.0829634	0.773321
AC073987.1	0
AC074011.2	0.285867	-0.77867	3.97699	0.0876019	0.767248
AC074019.1	0.0614427	-0.684374	3.97704	0.0326567	0.856594
AC074035.1	0
AC074091.13	0.139258	-0.749376	3.96008	0.0189752	0.890438
AC074117.10	1.56838	0.141739	1.02568	0.0253596	0.873474
AC074138.3	0.699562	0.839062	1.29152	0.382026	0.536521
AC074183.4	1.83319	-0.811904	0.924085	0.794057	0.372876
AC074212.3	0.172935	-1.16997	3.96796	0.048161	0.826295
AC074212.5	1.58482	-0.382697	0.876602	0.128432	0.720064
AC074212.6	1.04481	0.494749	0.898495	0.459387	0.497911
AC074286.1	2.11474	0.182201	0.956192	0.0446641	0.832623
AC074289.1	7.68236	-0.472203	0.485987	0.925205	0.336112	0.907498
AC074363.1	0
AC074366.3	0
AC074389.5	0.0105703	-0.275897	3.97196	0.00354136	0.952546
AC074389.6	0.292387	-0.431416	3.97112	0.0149825	0.90258
AC074389.7	0.336707	-1.10361	3.96791	0.117162	0.732133
AC074389.9	0.244709	-0.316943	3.97373	-0.000136718	1
AC074391.1	0.307241	-0.604652	3.95413	0.0329849	0.855883
AC078819.1	0
AC078842.3	0
AC078842.4	0.264331	-0.454749	3.97034	0.0297842	0.862981
AC078852.1	0.0135248	-1.30291	3.95263	0.0924532	0.761081
AC078852.2	0.105614	-1.76458	3.94233	0.216645	0.641608
AC078855.1	0
AC078864.1	0.0105703	-0.275897	3.97196	0.00354136	0.952546
AC078883.3	0.922558	0.0580336	1.22877	0.0184115	0.892067
AC078883.4	0.811011	0.649262	1.09617	0.520066	0.470813
AC078925.1	0
AC078941.1	0
AC078942.1	0
AC079005.1	0
AC079080.1	0
AC079117.1	0.285867	-0.77867	3.97699	0.0876019	0.767248
AC079135.1	0
AC079145.4	0.0911575	-0.344071	3.97408	0.00863232	0.925975
AC079150.3	0
AC079154.1	0
AC079210.1	0.715749	0.425798	1.47955	0.216777	0.641506
AC079305.10	0.202118	0.0182219	3.95547	-5.8047e-05	1
AC079305.11	0
AC079305.8	0.028959	0.237998	3.96889	0.0100187	0.92027
AC079340.1	0
AC079341.1	0.063269	-0.569271	3.9759	0.0166463	0.897341
AC079354.1	0.82823	-1.85817	2.34346	0.786969	0.375018
AC079354.2	0
AC079354.3	0.302424	-0.536611	3.97115	0.0558855	0.813121
AC079354.5	0.132916	-0.476416	3.97276	0.017861	0.893683
AC079412.1	0
AC079466.1	0.108668	-0.183099	3.97216	-0.000680263	1
AC079584.2	0.0957301	0.0519882	3.97491	0.005188	0.94258
AC079586.1	0.336707	-1.10361	3.96791	0.117162	0.732133
AC079602.1	0.334677	-0.344372	3.96165	0.0121616	0.912188
AC079603.1	0
AC079610.1	0.0927239	0.0642464	3.97487	0.00631063	0.936683
AC079610.2	0.063269	-0.569271	3.9759	0.0166463	0.897341
AC079612.1	0.281819	-0.303068	3.96914	0.0163489	0.898258
AC079612.2	0
AC079613.1	0
AC079630.2	0
AC079630.4	0
AC079742.4	0.664528	0.212122	1.87552	0.0722267	0.788122
AC079753.1	0
AC079756.1	0
AC079767.4	0.0113264	-0.437858	3.97205	0.00760897	0.930489
AC079772.1	0
AC079776.1	0.0937859	-0.612767	3.97532	0.0278157	0.867543
AC079776.3	0.0692548	-0.627755	3.97639	0.0236236	0.877846
AC079779.4	0.14944	0.467273	3.96551	0.0356734	0.850191
AC079779.5	0.285867	-0.77867	3.97699	0.0876019	0.767248
AC079779.6	0
AC079779.7	0.0754573	-0.948903	3.97514	0.0607716	0.80528
AC079781.1	0
AC079790.2	0
AC079799.2	0
AC079807.2	0.758572	-0.240758	1.79439	-0.0265347	1
AC079807.4	0
AC079834.2	0.010996	-0.433867	3.97451	0.011083	0.916157
AC079896.1	0
AC079922.3	0.470778	-0.319651	2.95439	0.00858082	0.926195
AC079949.1	0.00308117	-0.281044	3.97206	-0.00393779	1
AC079988.3	0.0220202	-0.63259	3.97752	0.0195877	0.888695
AC083843.1	8.05016	-0.451901	0.402594	1.276	0.258644	0.88735
AC083843.2	0.323135	-2.02217	3.93621	1.12417	0.289021
AC083843.3	0.927294	0.295155	1.0419	0.177706	0.673352
AC083864.3	0
AC083867.4	0
AC083884.8	0.402818	-1.04554	2.7551	0.19899	0.655537
AC083900.1	0.0424135	-0.348949	3.97139	0.000419272	0.983664
AC083949.1	1.44217	-1.82867	1.06338	3.61858	0.0571378
AC084018.1	2.31946	-0.275841	0.896573	0.0445051	0.832917
AC084082.3	0.575657	-0.530567	3.9671	0.0217314	0.882804
AC084117.3	0
AC084125.4	0.0452925	-0.045842	3.96931	-0.000518912	1
AC084149.1	0
AC084193.1	0.300749	-0.31318	3.97247	0.0164266	0.898017
AC084219.3	0.21593	-1.46367	3.95026	0.139274	0.709004
AC084219.4	1.03326	0.87228	1.1171	0.79646	0.372154
AC084368.1	0.063269	-0.569271	3.9759	0.0166463	0.897341
AC084809.2	0.0509062	-1.02639	3.94287	0.0317697	0.858534
AC084809.3	0.0223719	-1.30281	3.95263	0.0924478	0.761088
AC087073.1	0
AC087237.1	0
AC087294.2	0.212222	-0.444134	3.96756	-0.0360649	1
AC087393.1	0.0937859	-0.612767	3.97532	0.0278157	0.867543
AC087430.1	0.00598583	-0.627825	3.97639	0.0236287	0.877833
AC087477.1	0
AC087491.2	0.0452242	-1.67543	3.94569	0.180001	0.671373
AC087499.10	0
AC087501.1	0
AC087645.1	0.0754573	-0.948903	3.97514	0.0607716	0.80528
AC090044.1	0.265841	0.381432	3.96989	0.0338609	0.854003
AC090044.2	0.0372042	0.174812	3.96877	0.00421513	0.948234
AC090133.1	0
AC090186.1	0.87917	1.10446	1.24439	1.06543	0.301981
AC090286.4	0
AC090324.1	0
AC090420.1	0
AC090505.1	0
AC090505.4	0.200975	-1.65005	3.95801	0.253624	0.614535
AC090505.6	0.594871	-2.36191	3.77048	0.488876	0.484429
AC090559.2	0
AC090574.1	0
AC090587.2	0.293971	-0.0461374	3.96856	-0.000881517	1
AC090587.4	0
AC090587.5	0.097331	-0.996549	3.94217	0.0391571	0.843138
AC090616.2	0.636975	-0.337202	1.32262	0.00602881	0.93811
AC090617.1	0
AC090627.1	0.203567	0.356168	3.96442	0.0149262	0.902762
AC090644.1	0.26125	-0.617453	3.97136	0.0370369	0.84739
AC090660.1	0
AC090673.1	0
AC090692.1	0
AC090939.1	0
AC090952.5	0.010996	-0.433867	3.97451	0.011083	0.916157
AC090957.2	0.010996	-0.433867	3.97451	0.011083	0.916157
AC091132.1	0.00616235	-0.151197	3.97102	-0.00446274	1
AC091133.1	0.272464	-0.58039	3.94548	0.014692	0.903524
AC091150.1	0.036902	-0.202345	3.97372	-0.000713479	1
AC091153.4	0.285867	-0.77867	3.97699	0.0876019	0.767248
AC091177.1	0.0937859	-0.612767	3.97532	0.0278157	0.867543
AC091178.1	0
AC091199.1	0
AC091487.1	0
AC091493.2	0
AC091565.1	0
AC091633.3	0.292498	-1.37006	3.95142	0.128403	0.720094
AC091643.1	0
AC091729.7	0
AC091729.8	0.0148818	-0.153977	3.97293	-0.00256271	1
AC091729.9	2.30951	-1.11571	0.857776	1.45364	0.227944
AC091736.1	0
AC091770.3	0
AC091801.1	0.0614427	-0.684374	3.97704	0.0326567	0.856594
AC091814.2	0.063269	-0.569271	3.9759	0.0166463	0.897341
AC091814.3	0.110612	0.467936	3.97231	0.0678048	0.79456
AC091878.1	0.416776	-0.62088	3.97371	0.0553142	0.814062
AC091962.3	0
AC091969.1	1.55523	-0.734041	1.10309	0.467777	0.494012
AC092022.1	0
AC092071.1	0.336707	-1.10361	3.96791	0.117162	0.732133
AC092104.4	0
AC092117.1	0
AC092155.4	0
AC092159.2	0.0663501	-0.280977	3.97206	-0.00393789	1
AC092159.3	0.285867	-0.77867	3.97699	0.0876019	0.767248
AC092162.1	0.0814432	-1.00746	3.97372	0.066031	0.797206
AC092168.2	0.152308	-0.325491	3.95984	0.0082795	0.927499
AC092168.3	0
AC092171.2	0.00308117	-0.281044	3.97206	-0.00393779	1
AC092171.4	0.334913	-0.447812	2.88454	0.0450258	0.831957
AC092198.1	0.204816	-0.0305868	3.96434	-0.000258621	1
AC092287.1	0
AC092289.1	0.010996	-0.433867	3.97451	0.011083	0.916157
AC092295.4	0
AC092295.7	1.64667	-1.37101	0.990771	2.06386	0.150828
AC092301.3	0.557687	-0.516254	3.96753	0.0596294	0.807083
AC092329.1	0
AC092364.4	0
AC092380.1	0
AC092415.1	0.00308117	-0.281044	3.97206	-0.00393779	1
AC092431.3	0.285867	-0.77867	3.97699	0.0876019	0.767248
AC092484.1	0
AC092535.3	0
AC092570.2	0
AC092574.1	0
AC092574.2	0.0825904	-0.450329	3.96277	0.00312209	0.955441
AC092576.1	0
AC092580.3	0
AC092580.4	0.063269	-0.569271	3.9759	0.0166463	0.897341
AC092594.1	0.267233	-0.0613129	2.60972	-0.00947588	1
AC092597.3	0.0465441	0.198005	3.96745	0.00618616	0.937309
AC092614.2	0.00598583	-0.627825	3.97639	0.0236287	0.877833
AC092619.1	0.0148818	-0.153977	3.97293	-0.00256271	1
AC092620.2	0
AC092620.3	0
AC092625.1	0
AC092634.1	0
AC092634.2	0
AC092635.1	0
AC092646.3	0
AC092652.1	0
AC092657.2	0
AC092661.1	0.00308117	-0.281044	3.97206	-0.00393779	1
AC092667.2	0.169243	-1.01418	3.97286	0.0756021	0.783348
AC092669.3	0
AC092675.3	0.110612	0.467936	3.97231	0.0678048	0.79456
AC092675.4	0
AC092684.1	0.19146	0.605078	3.96364	0.0529863	0.817946
AC092685.1	0
AC092687.4	0
AC092687.5	0.0395089	-0.181932	3.97065	-0.00394524	1
AC092724.1	0
AC092811.1	0
AC092835.2	0.997407	-0.665313	2.15785	0.279756	0.596861
AC092839.3	0.00598583	-0.627825	3.97639	0.0236287	0.877833
AC092841.1	0
AC092846.1	0
AC092850.1	0
AC092925.1	0
AC092962.1	0
AC092964.2	0
AC092988.1	0
AC093063.3	0
AC093074.1	0.0927239	0.0642464	3.97487	0.00631063	0.936683
AC093110.3	0.110026	-0.535337	3.96852	0.0175325	0.89466
AC093157.1	0.895448	-0.751878	1.74066	0.182144	0.669537
AC093159.1	0
AC093323.1	0.0937859	-0.612767	3.97532	0.0278157	0.867543
AC093323.3	3.14242	-0.207242	0.611337	0.107371	0.743157
AC093326.1	0
AC093326.2	0.072013	-0.366241	3.97106	0.0139368	0.906025
AC093326.3	0
AC093375.1	0.063269	-0.569271	3.9759	0.0166463	0.897341
AC093376.1	0
AC093381.2	0
AC093382.1	0.344546	-0.403094	3.96776	0.013913	0.906105
AC093388.3	0.397276	-0.647727	2.05837	0.0531417	0.817684
AC093390.1	0.294715	-0.7786	3.97698	0.0875904	0.767263
AC093391.2	1.02633	0.246558	1.49838	0.0634164	0.801175
AC093415.2	0.161445	-0.323795	3.97004	0.0128374	0.909791
AC093484.4	0
AC093495.4	0.0581673	0.364166	3.96943	0.0310327	0.860168
AC093585.6	0
AC093590.1	0.063269	-0.569271	3.9759	0.0166463	0.897341
AC093602.1	0
AC093609.1	0.228803	-1.06432	3.96802	0.0979443	0.754311
AC093620.5	0.210101	-1.36423	3.93662	0.100376	0.751379
AC093627.10	2.1232	1.02925	0.636629	2.88977	0.0891437
AC093627.11	0
AC093627.12	0
AC093627.7	0
AC093627.8	0.0148818	-0.153977	3.97293	-0.00256271	1
AC093627.9	0.200349	-0.0292158	3.94187	-0.00224818	1
AC093628.1	0.0927239	0.0642464	3.97487	0.00631063	0.936683
AC093639.1	0
AC093642.3	0.589415	-0.392783	2.71863	0.0184605	0.891925
AC093642.4	0.285867	-0.77867	3.97699	0.0876019	0.767248
AC093642.6	0.157055	-0.612697	3.97532	0.0278101	0.867556
AC093673.5	5.51839	-0.496476	0.546113	0.878611	0.348582	0.909071
AC093677.1	0.00884717	-0.569272	3.9759	0.0166481	0.897336
AC093680.1	0
AC093690.1	0.0113264	-0.437858	3.97205	0.00760897	0.930489
AC093700.1	0
AC093702.1	0.108668	-0.183099	3.97216	-0.000680263	1
AC093732.1	0
AC093786.1	0
AC093788.1	0
AC093802.1	1.22684	0.297042	3.9601	0.0200244	0.887469
AC093816.1	0
AC093818.1	0.506973	1.29694	1.74965	0.932247	0.33428
AC093822.1	0
AC093824.1	0
AC093843.1	0
AC093844.1	0
AC093850.2	0
AC093901.1	0.186178	-1.50528	3.93785	0.0483454	0.825968
AC093911.1	0
AC095067.1	0.272246	-0.476354	3.97042	0.0239029	0.877132
AC096509.1	0.285867	-0.77867	3.97699	0.0876019	0.767248
AC096554.1	0
AC096558.1	0
AC096559.1	0.0262082	0.00642281	3.97009	0.000131982	0.990834
AC096570.1	0
AC096574.4	0.776534	-1.15345	1.78255	0.537466	0.463485
AC096574.5	0.161979	0.00358282	3.97532	0.000330265	0.985501
AC096579.1	0
AC096579.13	0
AC096579.7	0.0148818	-0.153977	3.97293	-0.00256271	1
AC096582.1	0
AC096644.1	0
AC096649.2	0.151316	-1.33652	3.9493	0.110579	0.739486
AC096649.3	0
AC096655.2	0
AC096664.3	0
AC096669.1	0.101716	-0.00869695	3.97536	-0.000803973	1
AC096669.2	0
AC096669.3	0
AC096670.3	0.250236	0.142661	3.97152	0.0197061	0.888361
AC096677.1	0.187157	-0.679676	3.97247	0.0410172	0.839505
AC096732.2	0
AC096772.6	1.89704	1.23988	0.75088	2.97917	0.0843426
AC096887.1	0
AC096971.1	0.0148818	-0.153977	3.97293	-0.00256271	1
AC097103.1	0
AC097361.1	0
AC097381.1	0.328727	-0.152618	3.97044	0.00881095	0.925215
AC097382.5	0.00884717	-0.569272	3.9759	0.0166481	0.897336
AC097461.4	0
AC097467.2	0.3394	-0.186355	3.97005	0.00214344	0.963073
AC097468.4	0.72558	-0.707432	2.05837	0.259764	0.610283
AC097468.7	0
AC097495.2	0
AC097495.3	0.0754573	-0.948903	3.97514	0.0607716	0.80528
AC097499.1	0
AC097500.2	0.504933	0.268418	1.66359	0.0574742	0.810534
AC097532.2	0
AC097639.1	0
AC097662.2	0.93472	-0.176811	2.3047	-0.0159675	1
AC097713.3	0
AC097713.4	0
AC097721.2	0.0238567	-0.151119	3.97102	-0.00446063	1
AC097724.3	2.0972	0.470327	0.748955	0.41809	0.517892
AC098617.1	0.00308117	-0.281044	3.97206	-0.00393779	1
AC098649.1	0
AC098680.1	0
AC098820.2	0
AC098820.3	0.135972	-0.346295	3.96064	0.00878591	0.925321
AC098820.4	0.495998	-1.03343	2.20211	0.165619	0.684035
AC098823.3	0.312401	-0.13221	3.96974	-0.0115031	1
AC098828.2	0.00598583	-0.627825	3.97639	0.0236287	0.877833
AC098872.3	0
AC098973.1	0.417339	-1.47231	3.96003	0.274261	0.600488
AC098973.2	0.0135248	-1.30291	3.95263	0.0924532	0.761081
AC099342.1	0.00884717	-0.569272	3.9759	0.0166481	0.897336
AC099344.2	0.285498	-0.912445	3.97115	0.0929799	0.760422
AC099344.3	0
AC099537.1	0
AC099540.1	0
AC099552.2	0
AC099552.3	0
AC099552.4	0.467188	-1.34925	3.92802	0.112169	0.737689
AC099668.5	0
AC099669.1	0
AC099684.1	0.561999	-0.337107	3.96931	0.0229749	0.879522
AC099754.1	0.132347	-1.34173	3.94909	0.0864046	0.768799
AC099759.1	0
AC099796.1	0
AC099850.1	0.332203	-0.103751	3.95986	0.00386471	0.95043
AC100787.1	0
AC100791.2	0
AC100802.3	0.0998045	-0.635791	3.97191	0.0344211	0.852814
AC100830.3	0
AC100830.4	0.203898	-0.635314	3.95379	0.0248499	0.874742
AC100830.5	0
AC100848.1	0
AC102948.2	0
AC102953.4	0
AC102953.6	0
AC103563.8	0
AC103563.9	0.0148818	-0.153977	3.97293	-0.00256271	1
AC103564.7	0
AC103740.1	0
AC103801.2	0.226275	-0.153026	3.96618	0.00172826	0.96684
AC103809.2	0.0754573	-0.948903	3.97514	0.0607716	0.80528
AC103828.1	0
AC103881.1	0
AC104012.1	0
AC104024.1	0.326699	-0.229351	3.96824	0.000675158	0.97927
AC104024.2	0
AC104057.1	0
AC104076.3	0.00308117	-0.281044	3.97206	-0.00393779	1
AC104088.1	0
AC104113.3	0.0938186	-0.575139	3.97167	0.0249479	0.874497
AC104134.2	1.5698	0.0372358	1.00991	0.00110271	0.973509
AC104135.2	0.0148818	-0.153977	3.97293	-0.00256271	1
AC104135.3	1.30292	-1.28176	1.1209	1.92951	0.164812
AC104135.4	0.155351	0.498734	3.96745	0.0395373	0.842388
AC104169.1	0
AC104331.1	0
AC104389.16	0
AC104389.28	0
AC104405.1	0
AC104417.1	0
AC104448.1	0.0421332	-0.239648	3.97458	-0.00149585	1
AC104472.1	0
AC104532.2	0
AC104532.3	0
AC104532.4	0.017963	0.0987111	3.97017	0.00385596	0.950486
AC104534.2	0.272246	-0.476354	3.97042	0.0239029	0.877132
AC104534.3	0
AC104623.2	0
AC104653.1	0.360132	-0.640565	3.97547	0.0662916	0.796815
AC104654.1	0.137631	-0.247719	3.95102	0.00540175	0.941411
AC104654.2	0
AC104655.2	0.104782	-0.55344	3.97469	0.0227445	0.880123
AC104655.3	0.381597	-0.154394	3.97118	-0.00249949	1
AC104667.3	0.683214	-1.35578	1.2944	1.24355	0.264787
AC104695.3	0.455842	-0.600708	3.97021	0.0428101	0.836083
AC104695.4	0.0113264	-0.437858	3.97205	0.00760897	0.930489
AC104699.1	0.0968671	-0.30861	3.97123	0.000253345	0.987301
AC104777.1	0
AC104777.2	0.0754573	-0.948903	3.97514	0.0607716	0.80528
AC104777.3	0.0614427	-0.684374	3.97704	0.0326567	0.856594
AC104777.4	0
AC104781.1	0
AC104782.3	0
AC104794.4	0
AC104801.1	0
AC104809.2	0
AC104809.3	0.0781508	-0.153907	3.97293	-0.00256312	1
AC104809.4	0
AC104820.2	0.379653	-0.828689	3.97652	0.10809	0.742329
AC104841.1	0.0430258	-1.09286	3.96096	0.102717	0.748593
AC104841.2	1.65205	0.323229	0.800126	0.243901	0.621403
AC104984.4	0.0311372	-0.377844	3.97607	-6.39728e-05	1
AC105020.1	0.437186	-0.117024	3.60775	0.00198431	0.96447
AC105053.3	0.0995524	-1.38714	3.94856	0.151273	0.697322
AC105053.4	0
AC105247.1	0.0898649	-0.590976	3.97166	0.0297952	0.862956
AC105253.1	0.0938186	-0.575139	3.97167	0.0249479	0.874497
AC105316.1	0
AC105339.1	0.317005	-0.54299	3.97499	0.0394245	0.84261
AC105339.2	0
AC105344.2	0.288949	-0.447495	3.97195	0.0252583	0.873725
AC105381.1	0.0242483	-0.852513	3.9767	0.0616785	0.803862
AC105393.1	0
AC105393.2	0
AC105398.1	0
AC105398.3	0.0614427	-0.684374	3.97704	0.0326567	0.856594
AC105402.1	0
AC105402.4	0.0684041	-1.1557	3.95151	0.016236	0.898608
AC105461.1	0
AC105760.2	0.192511	0.0591228	3.96303	0.00114307	0.973029
AC105760.3	0.370172	-1.20446	3.96967	0.14509	0.703273
AC106053.1	0
AC106706.1	0.0135248	-1.30291	3.95263	0.0924532	0.761081
AC106753.1	0
AC106782.20	0.105145	-0.496641	3.97053	0.0160232	0.899271
AC106786.1	0
AC106801.1	0.010996	-0.433867	3.97451	0.011083	0.916157
AC106827.2	0
AC106869.2	0
AC106870.1	0
AC106870.2	0
AC106873.4	0.107311	-1.37449	3.95131	0.118859	0.730276
AC106874.1	0
AC106875.1	0
AC106876.2	0.263062	-1.15296	3.96679	0.116061	0.733346
AC106899.1	0
AC106900.6	0.0816197	-0.451004	3.97157	0.0127978	0.90993
AC107020.1	0
AC107021.1	0
AC107057.1	0
AC107057.2	0
AC107070.1	0.138726	-0.948815	3.97515	0.0607672	0.805287
AC107072.2	0.0347806	-0.895926	3.96165	0.054913	0.814725
AC107079.1	0.26125	-0.617453	3.97136	0.0370369	0.84739
AC107081.5	1.15625	0.041774	1.59435	0.00616804	0.937401
AC107218.3	0
AC107399.2	0.0614427	-0.684374	3.97704	0.0326567	0.856594
AC107622.1	0.0135248	-1.30291	3.95263	0.0924532	0.761081
AC107993.1	0
AC108004.2	0.272246	-0.476354	3.97042	0.0239029	0.877132
AC108004.3	0.00308117	-0.281044	3.97206	-0.00393779	1
AC108025.2	0
AC108051.1	0.0754573	-0.948903	3.97514	0.0607716	0.80528
AC108051.2	0
AC108051.3	0.081487	-0.868671	3.95926	0.0400695	0.841345
AC108056.1	0
AC108066.1	0.0242483	-0.852513	3.9767	0.0616785	0.803862
AC108142.1	1.1972	-1.00649	1.94069	0.330897	0.565131
AC108448.3	0
AC108462.1	0.0571373	-0.271405	3.975	-0.00438781	1
AC108463.1	0
AC108488.3	1.44983	-0.509856	0.886459	0.206912	0.649199
AC108488.4	0.877644	-1.27354	1.60316	0.896291	0.343778
AC108676.1	0.331237	-0.450183	3.9323	-0.00808007	1
AC108867.1	0
AC108868.5	0
AC108868.6	0
AC109135.1	0.0721161	-0.569203	3.9759	0.0166438	0.897349
AC109309.4	0.137293	-0.329142	3.96825	0.00870353	0.925671
AC109333.10	0.0166059	-0.883658	3.95435	0.0323367	0.857291
AC109335.1	0
AC109351.1	0
AC109589.1	0
AC109642.1	0.399459	0.278636	3.97067	0.015474	0.901003
AC109826.1	0.288299	-1.74043	3.93779	0.173697	0.676847
AC109828.1	0.540994	0.00349744	1.97129	-4.6866e-05	1
AC109829.1	0
AC110056.1	0
AC110298.1	0
AC110615.1	0.16799	-0.670289	3.96901	0.0516966	0.820137
AC110619.2	0.285867	-0.77867	3.97699	0.0876019	0.767248
AC110769.3	0.0136514	-0.0761025	3.96993	-0.00168049	1
AC110771.1	0.063269	-0.569271	3.9759	0.0166463	0.897341
AC110781.3	0.622574	-1.4411	3.96343	0.254616	0.613843
AC110792.1	0.00598583	-0.627825	3.97639	0.0236287	0.877833
AC111194.1	0
AC112205.1	0.0622745	-0.278401	3.97532	-0.00162803	1
AC112219.1	0
AC112229.7	0
AC112249.1	0.0937859	-0.612767	3.97532	0.0278157	0.867543
AC112504.1	0
AC112518.3	0
AC112693.2	0.122885	-0.696275	3.97526	0.0296979	0.863178
AC112715.2	0
AC112721.1	0.0754573	-0.948903	3.97514	0.0607716	0.80528
AC112721.2	0.0614427	-0.684374	3.97704	0.0326567	0.856594
AC113167.1	0.010996	-0.433867	3.97451	0.011083	0.916157
AC113167.2	0.0148818	-0.153977	3.97293	-0.00256271	1
AC113189.5	1.50743	-0.890746	0.972691	1.25956	0.261735
AC113342.1	0
AC113607.1	0.0937859	-0.612767	3.97532	0.0278157	0.867543
AC113607.2	0.0997718	-0.672989	3.97585	0.0368386	0.847794
AC113607.3	0
AC113608.1	0.26125	-0.617453	3.97136	0.0370369	0.84739
AC113610.1	0
AC113617.1	0
AC114494.1	0.538006	1.24596	1.74054	0.5853	0.444242
AC114546.1	1.01946	-0.612007	1.06187	0.300193	0.583761
AC114730.11	0.0750941	-0.133445	3.96834	1.74374e-05	0.996668
AC114730.2	0.0937859	-0.612767	3.97532	0.0278157	0.867543
AC114730.3	0.0614427	-0.684374	3.97704	0.0326567	0.856594
AC114730.5	0.101716	-0.00869695	3.97536	-0.000803973	1
AC114730.7	0.00598583	-0.627825	3.97639	0.0236287	0.877833
AC114730.8	0.188454	0.608663	3.96463	0.0538915	0.816425
AC114752.1	0
AC114752.3	0
AC114763.1	0.0754573	-0.948903	3.97514	0.0607716	0.80528
AC114765.1	0.00598583	-0.627825	3.97639	0.0236287	0.877833
AC114765.2	0
AC114765.3	0
AC114776.3	0.115352	-0.253104	3.97075	0.00626637	0.936905
AC114783.1	0.0754573	-0.948903	3.97514	0.0607716	0.80528
AC114788.1	0
AC114788.2	0.430493	-1.19723	3.96573	0.143438	0.704887
AC114803.3	0
AC114808.2	0.0614427	-0.684374	3.97704	0.0326567	0.856594
AC114808.3	0
AC114812.8	0
AC114813.1	0
AC114814.3	0
AC114814.4	0
AC114877.3	0.0705097	-0.413282	3.97229	0.00971856	0.92147
AC115522.3	0.381212	-1.03172	3.73648	0.122805	0.726012
AC115618.1	0.298731	-0.684991	3.54123	0.0118914	0.913165
AC116035.1	0.464737	1.49342	2.89271	0.491214	0.483386
[truncated: 34,385 more rows]

## Sheet: LC1_X2.FL
Unnamed: 0	baseMean	log2FoldChange	lfcSE	stat	pvalue	padj
A1BG	0.421067	-0.98078	4.23924	-0.0436763	1
A1BG.AS1	1.85635	-2.60269	1.06444	5.92953	0.0148892
A1CF	0.0727691	-1.45385	4.24262	0.0332101	0.855397
A2M	3.20734	0.710165	0.844014	0.451041	0.501841
A2M.AS1	0.536465	-0.229899	4.15678	-0.0182476	1
A2ML1	1.7799	-1.7677	2.21793	0.741835	0.389074
A2ML1.AS1	0
A2ML1.AS2	0.0937859	-1.49228	4.24536	0.0263413	0.87107
A3GALT2	0
A4GALT	0.097916	-0.965786	4.2384	-0.0222849	1
A4GNT	0.0135248	-1.33552	4.24309	0.0171611	0.895775
AAAS	9.61712	-0.178543	0.401172	0.18617	0.666124	0.954783
AACS	43.6812	-0.0592048	0.28928	0.0414331	0.838704	0.980486
AADAC	0
AADACL2	0.611481	-1.64412	4.23664	0.0841319	0.771774
AADACL3	0.20243	-1.13288	4.24373	-0.0164475	1
AADACL4	0.13641	-1.26072	4.24402	0.00901385	0.924361
AADAT	1.92404	-0.382854	0.960472	0.0181746	0.892759
AAED1	9.8365	0.0548479	0.409275	0.0189416	0.890534	0.985942
AAGAB	13.1091	0.0618036	0.319462	0.0378439	0.845757	0.98168
AAK1	12.049	-0.408603	0.423816	0.955311	0.328371	0.882315
AAMDC	5.58793	-0.360067	0.608952	0.356093	0.550684
AAMP	37.1285	-0.454331	0.252445	3.38897	0.0656341	0.659097
AANAT	0
AAR2	14.8724	-0.415346	0.350463	1.39865	0.236951	0.831946
AARD	14.5177	0.42308	0.53942	0.634319	0.425775	0.909538
AARS	39.603	0.129642	0.246539	0.276514	0.598995	0.943612
AARS2	4.36148	0.12044	0.619803	0.0348585	0.851893
AARSD1	0.989474	-0.733284	1.4056	-0.0144243	1
AASDH	12.2606	-0.255639	0.456632	0.277499	0.598345	0.943612
AASDHPPT	18.0933	0.488458	0.311642	2.39052	0.122073	0.745191
AASS	11.6917	0.234115	0.354359	0.441749	0.506279	0.93259
AATF	23.4617	-0.169509	0.280891	0.384008	0.535466	0.933984
AATK	0.675099	-1.57296	2.2299	0.359202	0.54895
AATK.AS1	0
AB015752.3	0.00308117	-1.19015	4.24113	-0.0218448	1
AB019440.50	0.0754573	-1.65197	4.24528	0.0599804	0.806527
ABAT	2.71637	0.477685	0.734367	0.443353	0.505509
ABCA1	3.39519	-0.0596529	0.79454	0.00587217	0.938918
ABCA10	0.902434	-1.23227	1.3497	0.661931	0.415879
ABCA12	2.23209	-2.26803	1.85594	1.60752	0.204841
ABCA13	6.98005	0.107083	0.515352	0.0582923	0.809216	0.974494
ABCA2	1.46401	0.205076	1.00401	0.0708344	0.790126
ABCA3	7.36965	-0.792267	0.512233	2.64124	0.104123	0.719481
ABCA4	0.510064	0.168381	1.91762	0.0663511	0.796726
ABCA5	18.5752	0.0235181	0.361287	0.00492334	0.944061	0.990287
ABCA6	0.593796	0.198054	2.01068	0.113298	0.736421
ABCA7	6.89964	0.323314	0.459729	0.504927	0.477343	0.927957
ABCA8	0.768592	-1.4229	2.08465	0.377074	0.539174
ABCA9	0.59682	-1.43195	2.4273	0.2507	0.616583
ABCA9.AS1	0.0391727	-1.23187	4.23891	0.00321453	0.954787
ABCB1	0.131059	-1.42837	4.23885	0.0454814	0.831121
ABCB10	14.1542	-0.0487534	0.315847	0.0236977	0.877657	0.984413
ABCB11	1.03059	0.398032	1.26776	0.317614	0.573045
ABCB4	0.272246	-1.59701	4.24043	0.0838498	0.772147
ABCB5	0.24092	-1.7364	4.24475	0.081801	0.774871
ABCB6	0.757626	-1.71196	1.61023	1.43371	0.231161
ABCB7	15.1748	0.299256	0.373165	0.659753	0.416647	0.907413
ABCB8	4.28956	-0.264218	0.786825	0.122837	0.725977
ABCB9	17.3853	-0.487624	0.416506	1.41928	0.233522	0.82868
ABCC1	4.40889	-0.939613	0.781433	1.75252	0.18556
ABCC10	7.57647	-0.505513	0.492532	0.990741	0.319561	0.881415
ABCC11	0.48207	-0.866323	1.89319	0.0481135	0.826379
ABCC12	0.101716	-1.57634	4.24488	0.0415806	0.838421
ABCC2	1.36204	-0.644706	1.1825	0.115313	0.734175
ABCC3	1.52758	1.00705	1.35633	0.949057	0.32996
ABCC4	0.687248	-0.375951	2.42173	-0.0342962	1
ABCC5	2.85731	-0.364524	1.09659	0.113839	0.735815
ABCC5.AS1	0
ABCC6	0.607526	-2.15709	3.91824	0.559005	0.454661
ABCC8	0.477909	-0.878707	2.78332	-0.0186028	1
ABCC9	0.0339485	-1.16735	4.24157	-0.0280763	1
ABCD1	10.6551	-0.186792	0.417815	0.194454	0.659236	0.953209
ABCD2	1.43528	0.829664	1.06077	0.973072	0.323915
ABCD3	23.7619	0.29498	0.247678	1.44467	0.229385	0.82868
ABCD4	25.1112	-0.543236	0.376183	1.86144	0.172459	0.792748
ABCE1	34.8492	0.188309	0.267833	0.510946	0.474729	0.926904
ABCF1	76.1634	0.458099	0.247161	3.8885	0.0486178	0.606945
ABCF2	19.3417	0.268253	0.270633	0.950259	0.329653	0.882315
ABCF3	11.7161	-0.0812311	0.412914	0.0427308	0.836233	0.980204
ABCG1	2.71665	0.27621	0.776498	0.156501	0.692398
ABCG2	69.2101	0.180185	0.276198	0.357006	0.550174	0.936367
ABCG4	0.714121	-2.44076	4.24119	0.50882	0.47565
ABCG5	0.324519	-1.59157	4.24069	0.0832892	0.772888
ABCG8	0.107606	-1.32096	4.24519	-0.00520138	1
ABHD1	0.0843045	-1.65183	4.24528	0.0599682	0.806546
ABHD10	8.46424	-0.313499	0.4788	0.402637	0.52573	0.93259
ABHD11	38.8872	1.19838	0.332258	14.8721	0.000115055	0.0899953
ABHD12	10.2703	0.0745849	0.449685	0.0288466	0.865134	0.984413
ABHD12B	0.0144075	-1.23557	4.23993	-0.00551425	1
ABHD13	9.41486	-0.586867	0.471434	1.57418	0.209601	0.818283
ABHD14A	2.54623	-0.879989	0.900822	1.00288	0.316614
ABHD14A.ACY1	0
ABHD14B	16.5213	0.223696	0.338579	0.416066	0.518906	0.93259
ABHD15	3.30064	-0.318498	0.86444	0.123176	0.725616
ABHD16A	2.59839	-2.43547	1.01653	5.84638	0.0156092
ABHD16B	0.143237	-0.704733	4.23777	-0.024472	1
ABHD17A	3.94295	-0.00831385	0.577217	0.000205571	0.988561
ABHD17B	11.8571	0.505048	0.339655	2.28489	0.130639	0.752691
ABHD17C	9.77122	0.422824	0.470356	0.744581	0.388197	0.896538
ABHD2	37.0419	-0.522462	0.417166	1.63612	0.200858	0.816236
ABHD3	11.5853	-0.641805	0.45512	2.04304	0.152904	0.788377
ABHD4	11.0748	0.382356	0.350297	1.17005	0.279392	0.863211
ABHD5	90.0103	-0.639579	0.271162	5.80245	0.0160039	0.451866
ABHD6	4.09989	0.0704314	0.650749	0.0110917	0.916124
ABHD8	2.989	-0.291526	0.801904	0.0707342	0.790271
ABI1	77.2743	-0.126122	0.263296	0.27336	0.601087	0.944054
ABI2	11.204	0.268032	0.396403	0.44104	0.506621	0.93259
ABI3	0.909732	-2.71944	4.23808	0.52117	0.470343
ABI3BP	0.672956	-2.23848	4.24318	0.266472	0.605708
ABL1	35.8489	0.314688	0.255618	1.47523	0.224522	0.825799
ABL2	21.9664	0.372085	0.478715	0.626198	0.428753	0.909716
ABLIM1	19.7326	-0.0124846	0.277917	0.0019677	0.964618	0.991753
ABLIM2	0.35571	-1.09881	3.05609	0.00964724	0.921757
ABLIM3	2.68643	-0.475486	1.11552	0.224005	0.636005
ABO	0.0135248	-1.33552	4.24309	0.0171611	0.895775
ABR	60.2927	0.177678	0.21577	0.642276	0.422888	0.908119
ABRA	0.0220202	-1.47605	4.24533	0.0173941	0.895074
ABRACL	13.4738	-0.384387	0.36742	1.09416	0.295552	0.870188
ABT1	10.6653	0.513395	0.396346	1.66758	0.196583	0.814496
ABTB1	5.47472	-0.385654	0.564399	0.492553	0.482791
ABTB2	31.9786	-0.372929	0.416286	0.842723	0.358619	0.892625
AC000003.1	0
AC000003.2	0.305606	-1.81719	4.24469	0.101937	0.749518
AC000032.2	0.0937859	-1.49228	4.24536	0.0263413	0.87107
AC000036.4	0.256101	-0.262211	4.2327	-0.0251742	1
AC000067.1	0
AC000068.10	0.361442	0.761814	4.17795	0.103628	0.747519
AC000068.5	0.713371	-0.178194	2.38623	-0.0152127	1
AC000068.9	0.258069	0.0353692	4.02555	0.00471555	0.945252
AC000099.1	0
AC000111.3	0
AC000111.6	0
AC000120.7	0.0148818	-1.31106	4.24395	0.00198951	0.964423
AC000123.4	0
AC000124.1	0.571735	-2.82224	4.24501	0.664241	0.415067
AC000370.2	0.26125	-1.5916	4.24069	0.0832935	0.772883
AC002044.4	0
AC002056.5	0.0957301	-1.50088	4.24505	0.0193404	0.889395
AC002059.10	0.0670462	-0.986123	4.23918	-0.02976	1
AC002064.4	0
AC002064.5	0.0614427	-1.44744	4.24536	0.0186247	0.891448
AC002066.1	0.0571373	-0.294345	4.24317	-0.0307141	1
AC002076.10	0.0311372	-1.23737	4.24466	-0.0167219	1
AC002115.5	0
AC002115.9	0
AC002116.7	0
AC002117.1	1.32426	-0.806279	1.19047	0.31042	0.577423
AC002127.4	0
AC002128.5	0.0937859	-1.49228	4.24536	0.0263413	0.87107
AC002306.1	0.72593	-1.00797	1.95491	0.195456	0.658414
AC002310.12	1.10055	-0.686381	1.23158	0.156034	0.692835
AC002310.13	0.0411398	-0.88238	4.23797	-0.0220318	1
AC002310.7	0.164059	-0.686303	4.23733	-0.0374523	1
AC002331.1	0
AC002365.1	0
AC002368.4	0.063269	-1.496	4.24539	0.0291055	0.864536
AC002386.1	0
AC002398.11	0.419454	-0.928913	3.45729	-0.0634488	1
AC002398.12	0.0194174	-1.35919	4.24319	0.0190805	0.890136
AC002398.13	0.00616235	-1.0527	4.23982	-0.0322718	1
AC002398.5	0.0208677	-1.41175	4.24443	0.0278117	0.867552
AC002398.9	0
AC002401.1	0.132111	-1.52479	4.24085	0.0302969	0.861818
AC002429.5	0.0223719	-1.33535	4.24309	0.0171547	0.895794
AC002451.1	0.0694313	-1.05267	4.23982	-0.0322728	1
AC002451.3	0.163531	-1.37816	4.24112	0.037797	0.845851
AC002454.1	0
AC002456.2	0.434409	-1.65366	3.1985	0.51939	0.471102
AC002463.3	0
AC002465.2	0
AC002467.7	1.16925	-1.07517	1.31889	0.509075	0.475539
AC002472.11	0
AC002472.13	0.882054	-2.74699	4.23803	0.712644	0.398568
AC002477.1	0
AC002480.2	0.116598	-1.4261	4.24498	0.0196698	0.888463
AC002480.3	0.836066	-2.73188	4.24	0.788499	0.374555
AC002480.4	0.0645239	-1.13888	4.24144	-0.0198973	1
AC002480.5	0
AC002511.1	0.393329	-1.70875	4.24465	0.202269	0.652895
AC002511.2	0
AC002511.3	0.39687	-2.21819	4.2448	0.493392	0.482418
AC002519.8	0.0614427	-1.44744	4.24536	0.0186247	0.891448
AC002539.1	0
AC002550.5	0.192861	-1.4657	4.237	0.0483182	0.826016
AC002551.1	0.127429	-1.62331	4.24462	0.033913	0.853892
AC002558.1	0.0405466	-1.65031	4.24514	0.0561201	0.812737
AC002979.1	0
AC002985.3	0
AC003002.6	0.0571373	-0.294345	4.24317	-0.0307141	1
AC003003.5	0
AC003005.2	0.014833	-1.57312	4.24523	0.0523304	0.819057
AC003006.7	0
AC003009.1	0
AC003035.1	0
AC003051.1	0.138726	-1.65194	4.24528	0.0599758	0.806534
AC003075.4	0.166915	-1.2557	4.23842	0.0185154	0.891765
AC003088.1	0.00884717	-1.49589	4.24539	0.0291012	0.864546
AC003090.1	0.571735	-2.82224	4.24501	0.664241	0.415067
AC003092.1	0
AC003092.2	0
AC003101.1	0.0738392	-1.35932	4.24319	0.0190886	0.890113
AC003102.3	1.02181	-2.2182	1.67629	1.84407	0.174474
AC003104.1	0.0414664	-1.49602	4.24539	0.0291078	0.86453
AC003664.1	0.0937859	-1.49228	4.24536	0.0263413	0.87107
AC003665.1	0.26507	-0.786893	4.2366	-0.0005206	1
AC003681.1	0
AC003682.16	0
AC003956.1	0
AC003958.2	0.399347	-2.04598	4.24506	0.289716	0.590403
AC003973.4	0
AC003973.5	0
AC003984.1	0.285867	-2.1639	4.24525	0.487561	0.485017
AC003985.1	0
AC003986.5	0.30383	-1.68903	4.24055	0.335035	0.56271
AC003986.6	0.063269	-1.496	4.24539	0.0291055	0.864536
AC003986.7	0
AC003988.1	0.144222	-0.553083	4.24007	-0.0423002	1
AC003991.3	0.602865	-0.341405	1.62877	-0.0480361	1
AC004009.3	0
AC004012.1	0.0105703	-1.35935	4.24319	0.0190915	0.890104
AC004016.1	0
AC004017.1	0
AC004019.13	0.00308117	-1.19015	4.24113	-0.0218448	1
AC004041.2	0.475537	-0.938999	2.75094	0.0206972	0.885607
AC004051.2	0.108668	-1.30994	4.24401	0.000514055	0.981911
AC004053.1	0.0414664	-1.49602	4.24539	0.0291078	0.86453
AC004054.1	0
AC004063.1	0.141324	-2.04008	4.2453	0.351055	0.553516
AC004066.3	0.252657	-1.02515	3.96725	0.00228583	0.961867
AC004067.5	0.0852891	-1.47601	4.24533	0.017391	0.895083
AC004069.2	0.0148818	-1.31106	4.24395	0.00198951	0.964423
AC004070.1	0.0957301	-1.50088	4.24505	0.0193404	0.889395
AC004076.7	0.0937859	-1.49228	4.24536	0.0263413	0.87107
AC004076.9	0
AC004112.4	0
AC004125.3	0
AC004156.3	0.107311	-1.33457	4.24312	0.0161738	0.898801
AC004158.2	0.336707	-1.80971	4.24232	0.148408	0.700061
AC004158.3	0.063269	-1.496	4.24539	0.0291055	0.864536
AC004160.4	0
AC004221.2	0
AC004231.2	0.0726247	-1.30006	4.2388	0.0180526	0.893118
AC004237.1	0
AC004257.1	0
AC004257.3	0.176186	-1.49094	3.82596	0.0762306	0.782472
AC004381.6	3.37256	-2.49044	0.994427	7.06631	0.0078547
AC004381.7	0.0305066	-1.44743	4.24305	0.0488382	0.825097
AC004410.3	0
AC004447.2	0.737381	-1.27182	1.89769	0.207378	0.648831
AC004448.2	0.0254964	-1.51378	4.24378	0.0534169	0.817221
AC004448.5	0.763788	-2.31148	4.24419	0.402398	0.525853
AC004449.6	0.0148818	-1.31106	4.24395	0.00198951	0.964423
AC004458.1	0
AC004463.6	0.732825	-1.63923	2.04128	0.429879	0.512048
AC004466.1	0.616961	-1.50466	2.03355	0.468029	0.493895
AC004471.10	0.427891	-1.58633	4.23915	0.101303	0.750272
AC004471.9	0.0105703	-1.35935	4.24319	0.0190915	0.890104
AC004485.3	0.00308117	-1.19015	4.24113	-0.0218448	1
AC004490.1	0.899981	0.11126	1.71513	0.0356811	0.850176
AC004510.3	0.311903	-0.602552	3.73885	-0.00667406	1
AC004528.4	0
AC004535.2	0.063269	-1.496	4.24539	0.0291055	0.864536
AC004538.3	0
AC004540.4	0
AC004540.5	0.400554	-2.11239	4.24119	0.49225	0.482926
AC004543.2	0.0938186	-1.51021	4.24105	0.0419016	0.837807
AC004549.6	1.21805	-0.270162	1.42412	-0.0914392	1
AC004562.1	0.00598583	-1.57326	4.24523	0.0523423	0.819036
AC004593.3	0.0357495	-1.27625	4.24256	0.0341034	0.853487
AC004595.1	0
AC004603.4	0.524113	-1.49255	4.23821	0.0655565	0.79792
AC004623.2	0.565741	-0.875306	1.98515	-0.013755	1
AC004637.1	0.0754573	-1.65197	4.24528	0.0599804	0.806527
AC004691.5	0.0937859	-1.49228	4.24536	0.0263413	0.87107
AC004692.4	0.0571373	-0.294345	4.24317	-0.0307141	1
AC004699.1	0.0937859	-1.49228	4.24536	0.0263413	0.87107
AC004702.2	0.0927239	-1.47756	4.24505	0.0127324	0.910159
AC004775.5	0
AC004791.2	0
AC004817.1	0
AC004837.4	0
AC004837.5	0.0938186	-1.51021	4.24105	0.0419016	0.837807
AC004840.8	0.0242483	-1.82098	4.24473	0.105718	0.745073
AC004840.9	0.145617	-0.933149	4.23322	-0.0410042	1
AC004854.4	0.101571	-1.47741	4.24505	0.0127249	0.910185
AC004862.6	0
AC004869.2	0
AC004869.3	0
AC004870.3	0
AC004870.4	0.0135248	-1.33552	4.24309	0.0171611	0.895775
AC004878.7	0
AC004893.11	2.32027	-0.647136	0.962523	0.532724	0.465464
AC004895.4	0.00308117	-1.19015	4.24113	-0.0218448	1
AC004899.1	0.0571373	-0.294345	4.24317	-0.0307141	1
AC004901.1	0.0614427	-1.44744	4.24536	0.0186247	0.891448
AC004906.3	0
AC004920.3	0.0148818	-1.31106	4.24395	0.00198951	0.964423
AC004941.3	0.151384	-1.34214	4.24007	-0.00290701	1
AC004947.2	0
AC004951.6	0.1547	-1.24481	4.24414	-0.0244634	1
AC004988.1	0.344627	-1.49195	4.24534	0.0262569	0.871275
AC005000.2	0
AC005003.1	0.0355449	-1.35419	4.24449	0.00351813	0.952702
AC005008.2	0.285867	-2.1639	4.24525	0.487561	0.485017
AC005009.1	0
AC005009.2	0.096496	-1.52388	4.24195	0.0502089	0.8227
AC005013.5	0.010996	-1.51266	4.24538	0.0350862	0.851415
AC005019.3	0
AC005022.1	0.285867	-2.1639	4.24525	0.487561	0.485017
AC005027.3	0
AC005029.1	0.285867	-2.1639	4.24525	0.487561	0.485017
AC005037.2	0
AC005037.3	0.529278	-0.451804	2.14614	-0.0894347	1
AC005041.17	0.0474522	-1.57325	4.24523	0.0523403	0.81904
AC005042.4	1.64737	0.383323	0.906918	0.295381	0.586793
AC005042.5	0
AC005048.1	0
AC005062.2	0.826575	-0.547795	1.40745	0.133874	0.714448
AC005071.1	0
AC005076.5	0.408448	-1.31508	3.44913	0.0245604	0.875467
AC005082.12	2.39146	-0.650422	0.882787	0.507408	0.476263
AC005083.1	3.69687	0.537928	0.697663	0.608837	0.435226
AC005104.3	0.119664	-1.31191	4.24384	0.0027053	0.958519
AC005150.1	0
AC005152.2	11.3581	0.220934	0.454959	0.190223	0.662731	0.954374
AC005152.3	2.13495	0.321606	0.767751	0.291037	0.589557
AC005154.6	5.12785	0.679464	0.49002	1.78114	0.182009
AC005161.1	0
AC005162.4	0
AC005162.5	0.150348	-1.23257	4.23858	0.00625849	0.936945
AC005197.2	0
AC005220.3	0.393844	-0.565949	4.24089	-0.021508	1
AC005224.2	0.48853	-1.91753	2.11774	0.995239	0.318465
AC005229.1	0.00308117	-1.19015	4.24113	-0.0218448	1
AC005235.1	0
AC005237.4	0.0963457	-1.4033	4.24411	-0.0337554	1
AC005253.2	0.611846	-1.02924	2.25142	0.373247	0.54124
AC005253.4	0.294132	-0.830356	3.89062	-0.0592682	1
AC005262.2	0.880618	0.21883	1.41858	0.0746344	0.784705
AC005262.3	0.373741	0.0821889	2.24122	0.0243077	0.876105
AC005264.2	0.599381	-0.742439	2.33391	-0.0301297	1
AC005276.1	0.0166059	-1.05903	4.2399	-0.0205191	1
AC005281.1	0
AC005281.2	0
AC005284.1	0
AC005301.8	0
AC005304.1	0
AC005306.3	0.249658	-1.30275	4.04004	0.017845	0.89373
AC005307.1	0
AC005307.3	0.294715	-2.16376	4.24525	0.48753	0.485031
AC005324.6	0
AC005324.7	0
AC005329.7	1.40733	-0.23488	1.06925	0.0259151	0.872108
AC005330.2	0
AC005339.2	0.0602184	-0.0566608	4.23253	-0.00830152	1
AC005355.1	0.288949	-1.85063	4.24182	0.380643	0.537259
AC005355.2	0
AC005356.1	0.00598583	-1.57326	4.24523	0.0523423	0.819036
AC005358.3	0.0957301	-1.50088	4.24505	0.0193404	0.889395
AC005387.2	0.0937859	-1.49228	4.24536	0.0263413	0.87107
AC005387.3	0
AC005391.2	0.130337	-1.58376	4.24486	-0.0161001	1
AC005392.13	0.0579605	-1.11347	4.23997	-0.0521457	1
AC005394.1	0
AC005477.1	0.649886	-2.65546	4.245	0.6164	0.432388
AC005481.5	0.126755	-1.79793	4.24223	0.15439	0.694375
AC005487.2	0.0706957	-1.22723	4.23789	0.00872425	0.925583
AC005498.3	0.440778	-1.51982	3.84152	0.288417	0.591237
AC005498.4	0
AC005518.2	0
AC005519.4	0.0620369	-1.49794	4.24256	0.0338621	0.854
AC005523.2	3.25357	0.214507	0.660876	0.103646	0.747498
AC005523.3	0
AC005532.5	1.69822	-0.281134	1.04623	0.0869946	0.768033
AC005534.8	0.0769204	-1.10586	4.24008	-0.0211168	1
AC005537.2	0.29203	-1.69622	4.24002	0.3372	0.56145
AC005538.5	0
AC005540.3	0.276874	-0.671086	3.96668	-0.020532	1
AC005546.2	0.0311372	-1.23737	4.24466	-0.0167219	1
AC005550.3	0
AC005550.4	0
AC005550.5	0
AC005559.2	0
AC005562.1	4.64586	-0.734657	0.645716	1.28109	0.257696
AC005592.1	0.0201735	-1.47752	4.24194	0.0321287	0.857745
AC005592.2	0
AC005592.3	0
AC005594.3	0.591654	0.0747739	2.03697	0.027589	0.868079
AC005597.1	0
AC005606.14	0.498747	-0.543275	3.61242	0.0565266	0.812072
AC005606.15	0.48236	-0.848816	2.55747	0.00127804	0.971482
AC005609.1	0.0113264	-1.47769	4.24194	0.0321426	0.857715
AC005614.3	0.299392	-2.05838	4.24495	0.462011	0.496686
AC005614.5	0
AC005616.1	0
AC005616.2	0
AC005618.6	0.118859	-1.19751	4.24104	-0.022391	1
AC005621.1	0
AC005624.2	0.0105703	-1.35935	4.24319	0.0190915	0.890104
AC005625.1	0
AC005682.5	0.704551	-0.906814	1.7489	0.0347205	0.852183
AC005682.8	0.0499026	-1.41918	4.24086	0.036167	0.849171
AC005702.1	0
AC005702.3	0
AC005702.4	0
AC005703.2	0
AC005703.3	0.00616235	-1.0527	4.23982	-0.0322718	1
AC005740.5	0.526609	-1.66101	3.49533	0.432273	0.510876
AC005740.6	0.0894772	-1.25885	4.24045	0.00136649	0.970512
AC005754.7	0
AC005754.8	0.0265415	-1.49579	4.24539	0.0291044	0.864538
AC005757.6	0
AC005772.2	0
AC005775.2	0.308762	-1.49242	4.23849	0.24379	0.621482
AC005779.2	0.00308117	-1.19015	4.24113	-0.0218448	1
AC005780.1	0.00308117	-1.19015	4.24113	-0.0218448	1
AC005785.2	0.323116	-0.941669	4.24028	-0.0466243	1
AC005786.5	0.079137	-1.44724	4.24536	0.0186186	0.891465
AC005786.7	0.793423	0.147034	1.87429	0.0725272	0.787692
AC005789.11	0
AC005789.9	0
AC005808.3	0
AC005841.1	0.0937859	-1.49228	4.24536	0.0263413	0.87107
AC005863.1	0.00616235	-1.0527	4.23982	-0.0322718	1
AC005863.2	0.547117	-2.32924	4.24251	0.613111	0.433619
AC005932.1	0.232512	-1.64749	4.24525	0.0558651	0.813155
AC005943.4	0.299392	-2.05838	4.24495	0.462011	0.496686
AC005943.5	0.704983	-1.57304	3.66053	0.508279	0.475885
AC005944.2	0.655936	0.11285	1.62144	0.0697243	0.791739
AC005954.3	0
AC005954.4	0
AC006000.5	0
AC006003.3	0
AC006004.1	0.0148818	-1.31106	4.24395	0.00198951	0.964423
AC006007.1	0
AC006019.3	0.0754573	-1.65197	4.24528	0.0599804	0.806527
AC006019.4	0.0113264	-1.47769	4.24194	0.0321426	0.857715
AC006026.13	0.0548793	-1.40331	4.24411	-0.0337535	1
AC006037.2	0
AC006041.1	0
AC006042.6	0
AC006042.7	0.154651	-1.48032	4.24401	-0.0327822	1
AC006050.2	0
AC006076.1	0
AC006080.1	0
AC006115.3	0.26125	-1.5916	4.24069	0.0832935	0.772883
AC006116.12	0
AC006116.15	0.0135248	-1.33552	4.24309	0.0171611	0.895775
AC006116.17	0.0858914	0.145044	4.22808	0.0236477	0.877785
AC006116.19	0
AC006116.20	0.392116	-2.08877	4.2443	0.469339	0.493291
AC006116.21	0.0754573	-1.65197	4.24528	0.0599804	0.806527
AC006116.24	0.15467	-1.35778	4.24322	0.0176799	0.89422
AC006126.3	0.0370015	-1.07962	4.2397	-0.0253626	1
AC006129.1	0.368893	-0.858322	4.22532	-0.0171678	1
AC006129.2	0.0548793	-1.40331	4.24411	-0.0337535	1
AC006129.4	0.182764	-0.837345	4.23723	-0.0125733	1
AC006130.3	0.0785385	-1.34469	4.24179	0.00704053	0.93313
AC006132.1	0.781201	-1.55798	1.50874	0.775893	0.3784
AC006159.3	0.404441	-1.45253	4.23758	0.273333	0.601104
AC006159.4	0
AC006159.5	0
AC006160.5	0.355036	-1.59027	4.24073	0.0823412	0.774149
AC006196.1	0
AC006227.1	0
AC006262.10	0
AC006262.4	0
AC006262.5	0.0754573	-1.65197	4.24528	0.0599804	0.806527
AC006262.6	0.709792	-2.14706	3.08405	1.03486	0.30902
AC006272.1	0.145937	-0.994098	4.23916	-0.0289025	1
AC006272.2	0
AC006273.4	0.0414664	-1.49602	4.24539	0.0291078	0.86453
AC006273.5	0.0722418	-1.55018	4.24518	0.039679	0.84211
AC006273.7	0
AC006277.2	0.421545	-1.14207	2.87727	-0.0399588	1
AC006296.1	0.00598583	-1.57326	4.24523	0.0523423	0.819036
AC006296.2	0
AC006369.2	0.079606	-1.58162	4.23767	0.0749226	0.7843
AC006369.3	0
AC006372.1	0.108668	-1.30994	4.24401	0.000514055	0.981911
AC006372.4	0.236935	-1.19136	4.23924	0.0029854	0.956426
AC006372.5	0.0614427	-1.44744	4.24536	0.0186247	0.891448
AC006373.1	0
AC006378.2	0
AC006380.3	0
AC006432.1	0
AC006445.8	0.755221	-1.28439	2.13011	0.199767	0.654909
AC006449.1	0.00598583	-1.57326	4.24523	0.0523423	0.819036
AC006455.1	0
AC006460.2	0.832214	-1.15606	1.7865	0.162961	0.686444
AC006480.1	0
AC006482.1	0
AC006486.1	0.24285	-0.870967	2.60921	-0.0128977	1
AC006486.9	0.0135248	-1.33552	4.24309	0.0171611	0.895775
AC006538.1	0.306912	-1.55202	4.23931	0.301126	0.583177
AC006539.1	0
AC006547.13	0.122078	-0.0692835	4.23279	-0.00906239	1
AC006547.14	0.00308117	-1.19015	4.24113	-0.0218448	1
AC006547.15	0.296954	-0.893871	2.47676	0.046814	0.828703
AC006547.8	0.0303841	-0.873256	4.23854	-0.0332077	1
AC006552.1	0
AC006557.1	0
AC006942.4	0.455376	0.460007	2.03575	0.211546	0.645558
AC006946.15	0.0135248	-1.33552	4.24309	0.0171611	0.895775
AC006946.16	0.546813	-1.09225	1.68978	0.318072	0.572769
AC006946.17	0.00598583	-1.57326	4.24523	0.0523423	0.819036
AC006947.1	0.00308117	-1.19015	4.24113	-0.0218448	1
AC006953.1	0
AC006960.7	0
AC006967.1	0.285867	-2.1639	4.24525	0.487561	0.485017
AC006994.2	0.0321365	-1.27691	4.24141	0.0125024	0.910971
AC007003.1	0
AC007009.1	0.0763245	-1.28931	4.24516	0.0072694	0.932054
AC007009.2	0
AC007036.4	0.0524749	-1.34729	4.24125	-0.00232716	1
AC007036.6	0
AC007038.7	0.190289	-1.46813	4.24527	0.0106501	0.917805
AC007040.11	0.413872	-1.58225	4.24189	0.277661	0.598238
AC007040.5	0.115806	-1.47179	4.2453	0.014416	0.90443
AC007040.6	0.598302	-2.25553	4.24415	0.307634	0.579136
AC007040.7	0.00308117	-1.19015	4.24113	-0.0218448	1
AC007040.8	0
AC007041.1	0
AC007050.17	0.187572	-1.49207	4.24535	0.0262802	0.871218
AC007091.1	0
AC007092.1	6.26323	-1.01389	0.556034	3.44932	0.0632779
AC007096.1	0
AC007098.1	0.0372996	-0.779955	4.23956	-0.0513279	1
AC007099.1	0
AC007106.1	0
AC007114.1	0.00598583	-1.57326	4.24523	0.0523423	0.819036
AC007126.1	0.00308117	-1.19015	4.24113	-0.0218448	1
AC007128.1	0.166392	-0.180424	4.24045	-0.0190929	1
AC007131.1	0.12307	-1.68795	4.2426	0.0910302	0.762872
AC007131.2	0.253076	-1.49597	4.24539	0.0291049	0.864537
AC007161.5	0.285867	-2.1639	4.24525	0.487561	0.485017
AC007163.3	0.072013	-1.34458	4.24422	0.0261065	0.871641
AC007163.6	0.063269	-1.496	4.24539	0.0291055	0.864536
AC007179.1	0
AC007182.6	0.271237	-1.14983	4.23938	-0.000110269	1
AC007192.6	0.0889821	-1.553	4.24513	0.0557983	0.813265
AC007193.10	0
AC007193.6	0.0113264	-1.47769	4.24194	0.0321426	0.857715
AC007193.8	0.00308117	-1.19015	4.24113	-0.0218448	1
AC007193.9	0.00308117	-1.19015	4.24113	-0.0218448	1
AC007204.1	0.0927239	-1.47756	4.24505	0.0127324	0.910159
AC007204.2	0
AC007216.2	0
AC007228.11	0.326142	-1.58863	4.24212	0.0328363	0.856204
AC007228.5	0
AC007228.9	0.0425901	-0.989047	4.23892	-0.0292852	1
AC007242.1	0
AC007246.3	1.76416	0.539118	0.838576	0.452246	0.50127
AC007249.3	0
AC007250.4	0.0614427	-1.44744	4.24536	0.0186247	0.891448
AC007251.2	0
AC007255.8	0.00308117	-1.19015	4.24113	-0.0218448	1
AC007271.3	0
AC007277.3	0
AC007278.2	0
AC007278.3	0.0927239	-1.47756	4.24505	0.0127324	0.910159
AC007285.6	0.0614427	-1.44744	4.24536	0.0186247	0.891448
AC007285.7	0
AC007292.3	0.276827	-0.896182	4.24113	-0.0536329	1
AC007292.4	0.0937859	-1.49228	4.24536	0.0263413	0.87107
AC007292.6	0.293356	-0.638722	3.81309	-0.0516584	1
AC007292.7	0.0135248	-1.33552	4.24309	0.0171611	0.895775
AC007308.6	0.185704	-0.183031	4.23871	-0.0253058	1
AC007308.7	0.0113264	-1.47769	4.24194	0.0321426	0.857715
AC007317.1	0
AC007319.1	0.0860035	-0.98859	4.24131	-0.0505623	1
AC007327.5	0.26125	-1.5916	4.24069	0.0832935	0.772883
AC007333.1	0.522499	-1.62326	4.23704	0.0689749	0.792835
AC007349.4	0
AC007349.5	0
AC007349.7	0
AC007353.1	0.0148818	-1.31106	4.24395	0.00198951	0.964423
AC007358.1	0
AC007362.3	0.3745	-1.5969	4.24506	0.0426056	0.83647
AC007364.1	0
AC007365.1	0.126538	-1.49598	4.24539	0.0291052	0.864536
AC007365.3	0.104123	-1.40084	4.23952	0.0253146	0.873586
AC007375.1	0.0270495	-1.21955	4.24066	0.0100056	0.920322
AC007381.2	0.0767937	-1.33548	4.24309	0.0171573	0.895787
AC007381.3	0.0148818	-1.31106	4.24395	0.00198951	0.964423
AC007382.1	0.0895686	-1.18807	4.23902	0.0053013	0.941957
AC007383.3	0.116306	-0.861071	4.23797	-0.0260419	1
AC007383.4	0.295822	-0.834681	4.23336	-0.0433516	1
AC007386.2	0.1146	-1.18494	4.24379	-0.0236948	1
AC007386.4	0.547117	-2.32924	4.24251	0.613111	0.433619
AC007389.3	0.157055	-1.49225	4.24536	0.0263378	0.871078
AC007389.4	0
AC007390.5	11.3842	0.35543	0.391314	0.882539	0.347507	0.888483
AC007391.2	0
AC007392.3	0.0430258	-1.65436	4.24232	0.0666495	0.796279
AC007392.4	0.0754573	-1.65197	4.24528	0.0599804	0.806527
AC007395.3	0.0957301	-1.50088	4.24505	0.0193404	0.889395
AC007401.2	0
AC007403.1	0
AC007403.2	0
AC007403.3	0
AC007405.2	0.531508	-1.41423	4.23904	0.0495745	0.823805
AC007405.4	0.379725	-2.17781	4.07328	0.477228	0.48968
AC007405.6	1.06259	-1.20839	1.3071	0.702991	0.40178
AC007405.8	0.0937859	-1.49228	4.24536	0.0263413	0.87107
AC007421.1	0
AC007422.1	0
AC007431.1	0.00308117	-1.19015	4.24113	-0.0218448	1
AC007436.1	0.00308117	-1.19015	4.24113	-0.0218448	1
AC007461.1	0.1063	-1.38517	4.24422	0.0216714	0.882965
AC007461.2	0.106726	-1.51716	4.24505	0.0245392	0.875521
AC007463.2	0.0614427	-1.44744	4.24536	0.0186247	0.891448
AC007464.1	0.0937859	-1.49228	4.24536	0.0263413	0.87107
AC007528.1	0
AC007551.3	0.384949	-1.27069	3.05443	0.0558746	0.813139
AC007556.3	0
AC007557.1	0
AC007557.2	0
AC007557.3	0
AC007557.4	0.063269	-1.496	4.24539	0.0291055	0.864536
AC007563.1	0.247394	-1.4906	4.2447	0.0292956	0.864098
AC007563.3	0.0220202	-1.47605	4.24533	0.0173941	0.895074
AC007563.5	0
AC007566.10	1.22861	-1.98304	1.17749	2.89026	0.0891163
AC007567.1	0.0148818	-1.31106	4.24395	0.00198951	0.964423
AC007620.3	2.7217	1.00523	0.693887	2.16575	0.141116
AC007652.1	0
AC007679.3	0.352407	-1.22247	3.03823	0.154683	0.6941
AC007680.2	0.0937859	-1.49228	4.24536	0.0263413	0.87107
AC007682.1	0.109288	-1.07466	4.24479	-0.0331022	1
AC007682.2	0
AC007682.3	0
AC007731.1	0
AC007740.1	0.455111	-2.31503	4.24513	0.517251	0.472017
AC007743.1	0.181164	-0.69685	4.23793	-0.0335385	1
AC007750.5	0.285867	-2.1639	4.24525	0.487561	0.485017
AC007773.2	0.311695	-1.35352	4.24257	-0.0120858	1
AC007773.3	0
AC007787.2	0.0148818	-1.31106	4.24395	0.00198951	0.964423
AC007795.1	0.0937859	-1.49228	4.24536	0.0263413	0.87107
AC007796.1	0.0220202	-1.47605	4.24533	0.0173941	0.895074
AC007879.1	0
AC007879.2	0.0526392	-1.14574	4.24002	-0.00522968	1
AC007879.3	0
AC007879.4	0
AC007879.5	0.0779988	-1.44192	4.24466	0.0524443	0.818863
AC007879.6	0
AC007879.7	0.171937	-1.30991	4.24401	0.00051167	0.981953
AC007880.1	0.442955	-2.24733	4.24303	0.530075	0.466575
AC007919.2	0
AC007950.1	0
AC007952.5	0
AC007966.1	0
AC007970.1	0.411881	-0.864707	4.23604	-0.00606208	1
AC008060.5	0
AC008060.7	0.285867	-2.1639	4.24525	0.487561	0.485017
AC008060.8	0.0148818	-1.31106	4.24395	0.00198951	0.964423
AC008063.2	0
AC008063.3	0.0927239	-1.47756	4.24505	0.0127324	0.910159
AC008067.2	0
AC008069.1	0.300749	-2.01069	4.24528	0.437289	0.508434
AC008073.7	0
AC008073.9	0.0245207	-1.34032	4.2427	0.0228693	0.879797
AC008074.3	0.0471215	-1.15482	4.24181	-0.0311263	1
AC008074.4	0.7488	-1.18181	2.0809	0.0325359	0.856857
AC008088.4	0.0938186	-1.51021	4.24105	0.0419016	0.837807
AC008132.13	0.349136	-2.16387	4.24525	0.487551	0.485022
AC008154.5	0
AC008163.4	0.00598583	-1.57326	4.24523	0.0523423	0.819036
AC008166.1	0
AC008174.3	0.00884717	-1.49589	4.24539	0.0291012	0.864546
AC008267.1	0
AC008268.1	0.0937859	-1.49228	4.24536	0.0263413	0.87107
AC008269.2	0.211983	-1.21324	4.2395	0.000640914	0.979803
AC008271.1	0.0148818	-1.31106	4.24395	0.00198951	0.964423
AC008277.1	0.605217	-0.542547	2.90833	0.0833903	0.772754
AC008278.2	0.0135248	-1.33552	4.24309	0.0171611	0.895775
AC008278.3	0
AC008281.1	0
AC008391.1	0
AC008394.1	0
AC008397.1	0.063269	-1.496	4.24539	0.0291055	0.864536
AC008410.1	0
AC008440.10	0
AC008440.5	0.769811	-0.745344	1.89932	-0.0310484	1
AC008443.1	0.220585	-1.23996	4.23818	0.017788	0.893899
AC008498.1	0
AC008592.4	0
AC008592.5	0.116328	-1.52809	4.24389	0.0617821	0.803701
AC008592.8	3.10931	0.88	0.688168	1.70336	0.191849
AC008674.1	0
AC008686.1	0
AC008691.1	0
AC008694.3	0
AC008697.1	0.169742	-0.931842	4.2373	-0.0436806	1
AC008703.1	0.0957301	-1.50088	4.24505	0.0193404	0.889395
AC008706.1	0
AC008738.2	0
AC008746.12	0.0938186	-1.51021	4.24105	0.0419016	0.837807
AC008746.3	0
AC008752.3	0
AC008753.4	0
AC008753.6	0
AC008781.7	0.348318	-0.0989757	3.00137	-0.0110479	1
AC008834.1	0.317005	-1.9166	4.24443	0.363144	0.546765
AC008914.1	0
AC008937.2	0.176759	-0.918567	4.23725	-0.00350233	1
AC008937.3	0
AC008938.1	0
AC008940.1	0
AC008948.1	0.835989	0.877744	1.33544	1.05001	0.305504
AC008964.1	0.834875	-1.21309	1.59166	0.361925	0.547439
AC008982.2	0.889891	1.48462	1.98727	0.380564	0.537301
AC008984.2	0
AC008991.1	0
AC008992.1	0.00308117	-1.19015	4.24113	-0.0218448	1
AC009005.2	0.313702	-1.26977	4.23706	0.0469572	0.828445
AC009014.3	0.0614427	-1.44744	4.24536	0.0186247	0.891448
AC009060.1	0
AC009065.1	0.162516	-0.395341	4.23495	-0.0407467	1
AC009065.2	0.00884717	-1.49589	4.24539	0.0291012	0.864546
AC009095.4	0.0937859	-1.49228	4.24536	0.0263413	0.87107
AC009110.1	0
AC009120.10	0
AC009120.4	0.0864533	-1.66907	4.24528	0.066882	0.795932
AC009120.5	0
AC009120.6	2.60112	-0.990244	1.1027	0.860186	0.353687
AC009133.12	0.121688	-0.880903	4.23485	-0.0381885	1
AC009133.14	7.19208	0.581251	0.55785	1.01919	0.312711	0.877035
AC009133.15	0.814693	1.13532	1.27696	1.37135	0.24158
AC009133.17	0.170875	-1.32093	4.24519	-0.00520397	1
AC009133.20	0.0105703	-1.35935	4.24319	0.0190915	0.890104
AC009133.21	0.336707	-1.80971	4.24232	0.148408	0.700061
AC009134.1	0
AC009142.1	0
AC009158.1	0.327334	-2.16389	4.24525	0.487557	0.485019
AC009166.5	0.26125	-1.5916	4.24069	0.0832935	0.772883
AC009196.1	0
AC009227.2	0
AC009227.3	0
AC009228.1	0.174253	-0.584046	4.23102	-0.0394971	1
AC009229.5	0
AC009229.6	0
AC009232.2	0.0754573	-1.65197	4.24528	0.0599804	0.806527
AC009234.2	0
AC009236.1	0.0864533	-1.66907	4.24528	0.066882	0.795932
AC009262.2	0
AC009276.4	0
AC009297.1	0
AC009299.2	0.165273	-1.64681	4.23986	0.207907	0.648413
AC009299.3	2.15097	-1.54169	1.05806	1.91149	0.166798
AC009303.1	0.0254964	-1.51378	4.24378	0.0534169	0.817221
AC009305.1	0
AC009312.1	0
AC009313.1	0.063269	-1.496	4.24539	0.0291055	0.864536
AC009336.1	0
AC009336.24	0.00598583	-1.57326	4.24523	0.0523423	0.819036
AC009365.3	0.522499	-1.62326	4.23704	0.0689749	0.792835
AC009365.4	0
AC009403.2	0.769782	-1.81609	1.55156	1.29013	0.256024
AC009404.2	0.754791	-1.45781	1.54147	0.815696	0.366442
AC009410.1	0.116667	-1.68937	4.24464	0.0660499	0.797177
AC009411.1	0.0754573	-1.65197	4.24528	0.0599804	0.806527
AC009411.2	0
AC009473.1	0.0245207	-1.34032	4.2427	0.0228693	0.879797
AC009478.1	0
AC009480.3	0.0289102	-1.29431	4.24098	0.000590631	0.980611
AC009487.4	0
AC009487.5	0
AC009492.1	0
AC009495.1	0
AC009495.2	0.65915	-1.67768	1.71699	0.874932	0.349594
AC009495.3	0.14996	-1.49258	4.24337	0.0411096	0.839327
AC009495.4	0.19307	-1.23873	4.24009	-0.00945085	1
AC009498.1	0
AC009499.1	0
AC009499.2	0
AC009501.4	2.6578	-0.656957	1.1558	0.332194	0.56437
AC009502.4	0.237405	-1.04031	4.23721	-0.0158905	1
AC009505.2	0.600759	-0.130164	1.56606	-0.0514952	1
AC009505.4	0
AC009506.1	2.62938	0.708914	0.757014	1.05252	0.304928
AC009508.1	0
AC009518.4	0.379653	-2.16016	4.24522	0.481784	0.487615
AC009518.8	0
AC009531.2	0.0614427	-1.44744	4.24536	0.0186247	0.891448
AC009542.2	0.028006	-1.55046	4.24518	0.0396888	0.84209
AC009677.1	0
AC009784.3	0
AC009831.1	0
AC009878.2	0
AC009892.1	0
AC009892.10	0.0957301	-1.50088	4.24505	0.0193404	0.889395
AC009948.5	0.691797	-0.742506	1.52133	0.0341996	0.853283
AC009950.2	0.135282	-1.34454	4.24422	0.0261036	0.871648
AC009955.8	0
AC009961.3	0.486118	-0.722976	1.90044	-0.0246667	1
AC009965.2	0
AC009970.1	0
AC009994.2	0
AC010082.2	0
AC010084.1	0
AC010090.1	0
AC010091.1	2.79702	-1.66856	1.00413	2.75692	0.0968345
AC010092.1	0
AC010095.5	0.26125	-1.5916	4.24069	0.0832935	0.772883
AC010096.1	0.0316994	-1.65046	4.24514	0.0561325	0.812717
AC010096.2	0
AC010127.3	1.5331	0.316604	1.06783	0.231926	0.630099
AC010127.5	0.009067	-1.27635	4.24114	-0.00248202	1
AC010132.10	0
AC010136.2	0.0135248	-1.33552	4.24309	0.0171611	0.895775
AC010139.1	0.0548793	-1.40331	4.24411	-0.0337535	1
AC010145.4	0
AC010148.1	0.010996	-1.51266	4.24538	0.0350862	0.851415
AC010203.1	0
AC010226.4	1.10276	0.732144	1.11346	0.904812	0.341495
AC010311.1	0
AC010327.2	0.800441	-1.32986	2.30389	0.286086	0.59274
AC010336.1	1.9116	-0.185066	1.09285	-0.0329615	1
AC010441.1	0.287495	-0.989285	3.26571	-0.0104045	1
AC010458.1	0
AC010468.2	0
AC010504.2	0.00308117	-1.19015	4.24113	-0.0218448	1
AC010524.2	0.778902	-1.78597	1.8847	0.986436	0.320615
AC010524.4	0.00616235	-1.0527	4.23982	-0.0322718	1
AC010525.4	0.00308117	-1.19015	4.24113	-0.0218448	1
AC010525.6	0
AC010525.7	0.0166059	-1.05903	4.2399	-0.0205191	1
AC010536.1	0.463967	-1.55049	4.2393	0.298311	0.584943
AC010547.9	0.0148818	-1.31106	4.24395	0.00198951	0.964423
AC010609.1	0
AC010641.1	0
AC010642.1	0.0202395	-0.980576	4.23909	-0.0309708	1
AC010649.1	0
AC010729.1	0.0889821	-1.553	4.24513	0.0557983	0.813265
AC010729.2	0.0148818	-1.31106	4.24395	0.00198951	0.964423
AC010729.3	0
AC010731.2	0
AC010731.3	0
AC010731.4	0
AC010733.4	0.0148818	-1.31106	4.24395	0.00198951	0.964423
AC010745.1	0.063269	-1.496	4.24539	0.0291055	0.864536
AC010745.2	0.0781508	-1.31102	4.24395	0.00198594	0.964455
AC010745.3	0
AC010745.4	0
AC010746.3	0
AC010761.10	0.437549	-1.00299	2.89112	0.00197889	0.964518
AC010761.13	0
AC010761.14	0
AC010761.6	0.105112	-1.47621	4.24197	0.030995	0.860252
AC010761.8	1.4591	0.908315	1.10746	1.17054	0.279289
AC010761.9	0.212561	-1.13395	4.2376	-0.00611903	1
AC010880.1	0.0551156	-1.80154	4.24473	0.096438	0.756147
AC010883.5	0.775343	-1.96187	1.70902	1.1273	0.288352
AC010884.1	0.0148818	-1.31106	4.24395	0.00198951	0.964423
AC010890.1	0.0614427	-1.44744	4.24536	0.0186247	0.891448
AC010894.3	0.221395	-1.05043	4.18963	-0.0353671	1
AC010894.5	0.0105703	-1.35935	4.24319	0.0190915	0.890104
AC010907.2	0.171187	-1.65964	4.24487	0.0435641	0.834667
AC010907.5	0
AC010928.1	0
AC010930.1	0
AC010967.2	0.0265415	-1.49579	4.24539	0.0291044	0.864538
AC010967.3	0
AC010969.1	0.310116	-2.47345	4.24421	0.627284	0.428353
AC010971.1	0.0754573	-1.65197	4.24528	0.0599804	0.806527
AC010974.3	0
AC010976.2	0.690625	0.549351	1.75058	0.0848821	0.770787
AC010982.1	0.746593	-0.124073	1.88602	0.000564396	0.981046
AC010982.2	0
AC010983.1	0
AC010987.5	0
AC010987.6	0.0135248	-1.33552	4.24309	0.0171611	0.895775
AC011043.1	1.95338	-1.62581	1.09023	1.99978	0.157322
AC011073.1	0
AC011193.1	0
AC011196.3	0
AC011239.1	0
AC011243.1	0
AC011247.3	0
AC011286.1	0.26125	-1.5916	4.24069	0.0832935	0.772883
AC011288.2	0.428931	-1.55143	3.82416	0.369643	0.543199
AC011290.4	0
AC011294.3	0.379686	-2.24736	4.24303	0.530085	0.466571
AC011298.2	0.285867	-2.1639	4.24525	0.487561	0.485017
AC011306.1	0.0135248	-1.33552	4.24309	0.0171611	0.895775
AC011306.2	0
AC011313.1	0
AC011343.1	0.4449	-0.200421	4.2134	-0.0218837	1
AC011366.3	0
AC011407.1	0
AC011416.1	0.010996	-1.51266	4.24538	0.0350862	0.851415
AC011453.1	0
AC011484.1	0.334094	-0.581134	2.3305	-0.048808	1
AC011499.1	0.010996	-1.51266	4.24538	0.0350862	0.851415
AC011500.1	0
AC011513.4	0.300749	-2.01069	4.24528	0.437289	0.508434
AC011516.1	0
AC011516.2	0.399638	-1.53367	4.23578	0.126455	0.722137
AC011518.1	0.157055	-1.49225	4.24536	0.0263378	0.871078
AC011518.2	0
AC011523.2	0.26125	-1.5916	4.24069	0.0832935	0.772883
AC011524.1	0.0148818	-1.31106	4.24395	0.00198951	0.964423
AC011524.2	0
AC011525.2	0.253922	-1.18675	4.24111	-0.024268	1
AC011525.4	0
AC011526.1	0.80535	-1.61098	3.05678	0.142212	0.706092
AC011551.3	0.127778	-1.60025	4.24506	0.0495797	0.823796
AC011558.5	1.32397	1.03211	1.09165	1.27345	0.25912
AC011591.1	0
AC011625.1	0
AC011626.1	0
AC011648.1	0
AC011718.2	0
AC011738.4	0.177249	-1.42378	4.24527	0.00524909	0.942243
AC011747.3	0
AC011747.4	0.330228	0.224389	4.19671	0.0240252	0.876821
AC011747.6	0
AC011747.7	0
AC011752.1	0.0791626	-1.14268	4.23687	0.0174761	0.894828
AC011753.5	0.0113264	-1.47769	4.24194	0.0321426	0.857715
AC011754.1	0
AC011755.1	0.171937	-1.30991	4.24401	0.00051167	0.981953
AC011841.1	3.15373	0.443131	0.850225	0.228013	0.633001
AC011841.4	0
AC011841.6	0
AC011841.7	0
AC011841.8	0
AC011841.9	0
AC011891.5	0
AC011893.3	0
AC011897.2	0.0614427	-1.44744	4.24536	0.0186247	0.891448
AC011899.10	0.184158	-1.49663	4.24019	0.0384155	0.844611
AC011899.9	0.817025	-1.51633	2.95406	0.140201	0.708081
AC011901.2	0
AC011995.1	0
AC011995.3	0.26125	-1.5916	4.24069	0.0832935	0.772883
AC011997.1	0
AC011998.1	0.121845	-1.60579	4.24533	0.0548489	0.814831
AC012065.4	0.543367	-1.49873	4.23669	0.0514233	0.820605
AC012065.7	0.0937859	-1.49228	4.24536	0.0263413	0.87107
AC012074.2	0.0614427	-1.44744	4.24536	0.0186247	0.891448
AC012075.2	0
AC012123.1	0.0784245	-1.54017	4.2452	0.045297	0.831459
AC012146.7	3.11514	-0.169796	0.699677	0.0570985	0.811142
AC012181.1	0
AC012307.2	0.285867	-2.1639	4.24525	0.487561	0.485017
AC012307.3	1.37748	-0.385178	1.20006	-0.0128097	1
AC012309.5	0.130697	-1.52272	4.24521	0.0410279	0.839484
AC012313.1	0.00308117	-1.19015	4.24113	-0.0218448	1
AC012314.20	0.0311372	-1.23737	4.24466	-0.0167219	1
AC012314.8	0.574618	-0.121003	2.18044	-0.0360435	1
AC012317.1	0
AC012322.1	0
AC012354.6	0.20844	-1.41017	4.24449	0.0263017	0.871166
AC012358.7	0
AC012358.8	0.922613	-0.158247	1.53445	-0.0304769	1
AC012360.4	0
AC012360.6	0.0135248	-1.33552	4.24309	0.0171611	0.895775
AC012361.1	0
AC012362.1	0
AC012363.13	0
AC012363.4	0.0711799	-1.37792	4.24003	0.024557	0.875476
AC012368.1	0.149264	-1.01925	4.23958	-0.0321	1
AC012370.2	0.0220202	-1.47605	4.24533	0.0173941	0.895074
AC012370.3	0.0311372	-1.23737	4.24466	-0.0167219	1
AC012391.1	0
AC012414.1	0
AC012442.5	0.00308117	-1.19015	4.24113	-0.0218448	1
AC012442.6	0.0292894	-1.06033	4.23917	-0.0153797	1
AC012445.1	0.0887211	-1.14508	4.2411	-0.00394162	1
AC012451.1	0
AC012456.3	0.665521	-2.8193	4.24499	0.656111	0.417936
AC012456.4	0.272246	-1.59701	4.24043	0.0838498	0.772147
AC012457.2	0
AC012462.1	0.0958051	-1.16304	4.24136	-0.0333545	1
AC012462.2	0
AC012462.3	0
AC012467.1	0
AC012485.2	0.0431474	-1.05877	4.2399	-0.020517	1
AC012487.2	0.144015	-1.20824	4.23935	0.0212395	0.884128
AC012493.2	0
AC012494.1	0
AC012499.1	0.12988	-0.608259	4.23666	-0.0482735	1
AC012501.2	0
AC012506.1	0.0754573	-1.65197	4.24528	0.0599804	0.806527
AC012506.2	0
AC012506.3	0
AC012506.4	0
AC012507.3	0.379653	-2.16016	4.24522	0.481784	0.487615
AC012507.4	0.0135248	-1.33552	4.24309	0.0171611	0.895775
AC012513.6	0
AC012531.25	0.660227	-2.53455	4.23408	0.468641	0.493613
AC012593.1	0.26125	-1.5916	4.24069	0.0832935	0.772883
AC012594.1	0.155229	-1.44326	4.24534	0.0154141	0.901194
AC012613.2	0.437649	-2.10445	4.24447	0.343577	0.557772
AC012627.1	0
AC012668.1	0
AC012668.2	0.0148818	-1.31106	4.24395	0.00198951	0.964423
AC012668.3	0
AC013264.2	0.26125	-1.5916	4.24069	0.0832935	0.772883
AC013268.5	0.00884717	-1.49589	4.24539	0.0291012	0.864546
AC013271.3	0.0754573	-1.65197	4.24528	0.0599804	0.806527
AC013275.1	0
AC013275.2	0.0937859	-1.49228	4.24536	0.0263413	0.87107
AC013283.1	0.190718	-1.34633	4.23814	0.0177047	0.894147
AC013394.2	53.2668	0.143608	0.275051	0.285168	0.593334	0.943612
AC013401.2	0
AC013402.2	0.0414664	-1.49602	4.24539	0.0291078	0.86453
AC013402.3	0
AC013402.5	0
AC013436.6	0
AC013448.1	0
AC013448.2	0
AC013449.1	0.0367795	-1.08372	4.23895	-0.00956036	1
AC013460.1	0.0754573	-1.65197	4.24528	0.0599804	0.806527
AC013463.2	0
AC013472.3	0.382735	-1.84788	4.24183	0.376706	0.539372
AC013472.4	0
AC013480.2	0
AC013727.1	0
AC013733.3	0
AC013733.4	0.26125	-1.5916	4.24069	0.0832935	0.772883
AC015660.1	0.0937859	-1.49228	4.24536	0.0263413	0.87107
AC015688.3	0.009067	-1.27635	4.24114	-0.00248202	1
AC015691.13	0
AC015820.1	0
AC015849.12	0.00308117	-1.19015	4.24113	-0.0218448	1
AC015849.13	0.0330162	-1.49262	4.24532	0.0218319	0.882535
AC015849.16	0.26125	-1.5916	4.24069	0.0832935	0.772883
AC015849.19	0.0148818	-1.31106	4.24395	0.00198951	0.964423
AC015849.2	0
AC015922.6	0.285867	-2.1639	4.24525	0.487561	0.485017
AC015923.1	0
AC015933.2	0
AC015936.3	0
AC015969.3	0.324519	-1.59157	4.24069	0.0832892	0.772888
AC015971.1	0
AC015971.2	1.68326	0.317227	1.05899	0.0517559	0.820036
AC015977.6	0
AC015987.1	0.0553796	-1.72424	4.24498	0.0835342	0.772564
AC015987.2	2.94578	0.500131	0.80053	0.403636	0.525217
AC015989.2	0
AC016194.1	0
AC016251.1	0.336707	-1.80971	4.24232	0.148408	0.700061
AC016292.1	0
AC016405.2	0
AC016543.1	0.010996	-1.51266	4.24538	0.0350862	0.851415
AC016559.1	0
AC016582.2	0.299392	-2.05838	4.24495	0.462011	0.496686
AC016586.1	0.686813	-2.10477	3.71228	0.377387	0.539005
AC016626.2	0
AC016629.3	0
AC016629.8	1.13346	-1.58002	1.31285	0.996705	0.318109
AC016644.1	0.0316994	-1.65046	4.24514	0.0561325	0.812717
AC016683.5	0.604254	-1.07272	4.24089	0.168922	0.681071
AC016683.6	8.32824	0.180482	0.368449	0.251388	0.616099	0.944688
AC016700.2	0.23571	-1.42719	4.24419	0.0340889	0.853518
AC016700.3	0.0238567	-1.0525	4.23982	-0.0322707	1
AC016700.5	0.0577483	-1.50667	4.24113	0.0372546	0.846948
AC016710.1	0
AC016716.2	0
AC016722.1	0.00308117	-1.19015	4.24113	-0.0218448	1
AC016722.2	4.38149	1.36207	0.711763	4.01144	0.0451924
AC016722.3	0.186543	-1.53035	4.24175	0.0396539	0.842159
AC016722.4	1.37626	-0.492133	1.12427	0.080761	0.776269
AC016723.4	0.0105703	-1.35935	4.24319	0.0190915	0.890104
AC016725.4	0.242536	-1.22428	4.23067	-0.00672066	1
AC016727.1	0
AC016730.1	0.0937859	-1.49228	4.24536	0.0263413	0.87107
AC016735.1	0
AC016735.2	1.10137	-0.530673	1.6199	-0.0793444	1
AC016735.3	0
AC016738.3	0.615023	-2.40377	4.23762	0.575242	0.448183
AC016738.4	0.672805	-0.37313	1.50503	-0.0398648	1
AC016747.3	3.7478	-0.211223	0.637341	0.110665	0.739388
AC016751.2	0
AC016757.3	0.566118	-1.44464	4.2393	0.0546911	0.815093
AC016764.1	0
AC016768.1	0
AC016821.1	0
AC016831.7	0.656407	-1.22592	3.80337	0.0492617	0.824353
AC016885.1	0.571735	-2.82224	4.24501	0.664241	0.415067
AC016903.1	0
AC016907.3	0.0625752	-0.970602	4.2416	-0.0253975	1
AC016909.1	0
AC016910.1	0
AC016912.3	0
AC016994.2	0
AC016995.3	0.414046	-0.740557	2.51063	-0.0174563	1
AC016999.2	0.00598583	-1.57326	4.24523	0.0523423	0.819036
AC017002.1	0.19718	-1.17762	4.2379	0.0411652	0.839219
AC017002.2	0.0135248	-1.33552	4.24309	0.0171611	0.895775
AC017002.4	0
AC017006.2	0.0148818	-1.31106	4.24395	0.00198951	0.964423
AC017006.3	0
AC017028.3	0
AC017028.8	0
AC017048.1	0
AC017048.2	0
AC017048.3	0
AC017048.4	0
AC017053.1	0
AC017060.1	0
AC017074.1	0.285867	-2.1639	4.24525	0.487561	0.485017
AC017074.2	0.0851134	-1.66089	4.23959	0.0160387	0.899222
AC017076.5	0.0223224	-1.48422	4.24167	0.0331539	0.855518
AC017099.3	2.60561	0.125006	0.772551	0.0276503	0.867934
AC017101.10	0.292497	-0.859665	3.25469	-0.0451898	1
AC017104.2	0
AC017104.6	0.0653231	-1.05249	4.23982	-0.0322711	1
AC018359.1	0.00308117	-1.19015	4.24113	-0.0218448	1
AC018445.1	0
AC018450.1	0
AC018462.2	0
AC018464.3	0
AC018470.1	0.285867	-2.1639	4.24525	0.487561	0.485017
AC018470.4	0.40185	-0.460602	4.22332	-0.0148206	1
AC018495.3	0.0148818	-1.31106	4.24395	0.00198951	0.964423
AC018506.1	0
AC018618.1	0
AC018635.1	0
AC018643.4	0
AC018647.3	0.196695	-1.44325	4.24534	0.015413	0.901197
AC018685.1	0.0194174	-1.35919	4.24319	0.0190805	0.890136
AC018690.1	0
AC018693.6	0
AC018705.5	0.34731	-2.11945	4.24519	0.346448	0.55613
AC018717.1	0
AC018730.1	0.355036	-1.59027	4.24073	0.0823412	0.774149
AC018730.3	0.108804	-1.69711	4.24422	0.071969	0.788491
AC018730.4	0
AC018731.3	0
AC018737.1	2.36145	-0.80447	0.983924	0.656284	0.417875
AC018737.3	0.0606447	-1.56569	4.23725	0.0482946	0.826058
AC018742.1	0
AC018755.1	0.116664	-1.48191	4.24483	0.0426393	0.836406
AC018755.17	0.11858	-0.381384	4.2275	-0.0260702	1
AC018766.4	0.520744	-0.803361	2.01215	-0.0669575	1
AC018766.5	0.531189	-0.302667	2.47265	-0.0768479	1
AC018766.6	0
AC018767.1	0
AC018799.1	0
AC018816.3	0.521727	-0.698477	1.73629	-0.0287824	1
AC018832.1	0
AC018866.1	0
AC018867.2	0.0968671	-1.18699	4.24113	-0.0242452	1
AC018878.3	0.0614427	-1.44744	4.24536	0.0186247	0.891448
AC018890.4	0.102666	-1.51004	4.24105	0.0418863	0.837837
AC018890.6	0.191011	-1.23522	4.23902	0.0314135	0.859321
AC019046.1	0
AC019048.1	0.0937859	-1.49228	4.24536	0.0263413	0.87107
AC019051.1	0
AC019055.1	0
AC019064.1	0
AC019068.2	0
AC019117.1	0
AC019117.2	0.00598583	-1.57326	4.24523	0.0523423	0.819036
AC019118.2	0.00598583	-1.57326	4.24523	0.0523423	0.819036
AC019118.3	0
AC019118.4	0
AC019171.1	0.0148818	-1.31106	4.24395	0.00198951	0.964423
AC019172.2	0.142282	-1.96936	4.2422	0.135683	0.712611
AC019181.2	0.530719	0.577329	1.92868	0.356496	0.550459
AC019185.4	0
AC019186.1	0.122715	-0.806346	4.23735	-0.0189753	1
AC019198.1	0
AC019201.1	0
AC019205.1	0
AC019221.4	0.0920024	-1.35308	4.23876	1.47821e-05	0.996932
AC019294.1	0
AC019349.5	0
AC020571.3	0.548198	-1.50996	4.23786	0.0313358	0.859493
AC020594.5	0.251241	-0.307489	4.01244	-0.0324618	1
AC020595.1	0
AC020601.1	0
AC020743.2	0
AC020743.3	0
AC020743.4	0.00598583	-1.57326	4.24523	0.0523423	0.819036
AC020895.1	0
AC020907.1	0.408319	-1.18928	2.4648	0.135276	0.713023
AC020910.1	0
AC020915.1	0
AC020952.1	0
AC020956.3	0.0754573	-1.65197	4.24528	0.0599804	0.806527
AC021016.6	0.353987	-1.65299	3.58594	0.210845	0.646106
AC021016.8	0
AC021021.2	0.0937859	-1.49228	4.24536	0.0263413	0.87107
AC021078.1	0
AC021188.4	0.0663501	-1.19011	4.24113	-0.0218463	1
AC021218.2	0.457287	-1.83487	3.74049	0.323198	0.569692
AC021224.1	0
AC021660.1	0
AC021760.1	0
AC021818.1	0.0148818	-1.31106	4.24395	0.00198951	0.964423
AC021860.1	0.0949684	-1.65042	4.24514	0.0561285	0.812723
AC022007.5	1.16753	-1.67562	1.26761	1.57941	0.208845
AC022154.7	0.26125	-1.5916	4.24069	0.0832935	0.772883
AC022173.2	0
AC022182.1	0.951955	0.551421	1.45848	0.282577	0.595017
AC022182.3	3.67813	0.723947	0.562788	1.75629	0.185089
AC022201.4	0.087429	-1.77577	4.24505	0.100453	0.751287
AC022201.5	0.0918465	-1.23511	4.23989	0.00891759	0.924765
AC022311.1	0.0697612	-1.16381	4.2412	-0.0510672	1
AC022400.2	0.229271	-1.15496	4.23653	0.0274535	0.8684
AC022431.2	0
AC022431.3	0.0113264	-1.47769	4.24194	0.0321426	0.857715
AC022498.1	0.757862	-1.05717	3.55106	0.217536	0.640924
AC022532.1	0.00598583	-1.57326	4.24523	0.0523423	0.819036
AC022716.1	0
AC022816.2	0
AC022819.1	0
AC022819.3	0.342482	-1.21765	4.2385	0.0466807	0.828943
AC022861.1	0
AC022909.1	0
AC023050.1	0
AC023115.1	0.0135248	-1.33552	4.24309	0.0171611	0.895775
AC023115.2	0.0903392	-1.49484	4.24472	0.0326103	0.856695
AC023115.4	0
AC023128.1	0.00308117	-1.19015	4.24113	-0.0218448	1
AC023137.2	0.150989	-1.51179	4.23427	0.030433	0.861511
AC023157.1	0
AC023347.1	0.0754573	-1.65197	4.24528	0.0599804	0.806527
AC023469.1	0
AC023469.2	0
AC023481.1	0
AC023490.1	0
AC023590.1	0.143715	-0.861842	4.23782	-0.0187145	1
AC023593.1	0.285867	-2.1639	4.24525	0.487561	0.485017
AC023632.1	0.158999	-1.50084	4.24505	0.019337	0.889405
AC023669.1	0
AC023672.2	0
AC023824.1	0
AC024028.1	0
AC024084.1	0
AC024132.1	0.0614427	-1.44744	4.24536	0.0186247	0.891448
AC024158.1	0
AC024257.1	0.0316994	-1.65046	4.24514	0.0561325	0.812717
AC024475.1	0
AC024560.2	0.286771	-1.47094	3.26474	0.109804	0.740367
AC024568.1	0
AC024569.1	0
AC024580.1	0
AC024592.9	0
AC024619.2	0.063269	-1.496	4.24539	0.0291055	0.864536
AC024704.2	0.063269	-1.496	4.24539	0.0291055	0.864536
AC024940.1	0.223103	-0.324372	4.21949	-0.0251769	1
AC025016.1	0
AC025165.8	0.153248	-1.12776	4.23862	-0.0136697	1
AC025166.1	0
AC025171.1	0.485889	-1.38745	2.14754	0.267899	0.604745
AC025262.1	0.072336	-1.27631	4.24114	-0.00248501	1
AC025263.3	0.0105703	-1.35935	4.24319	0.0190915	0.890104
AC025278.1	0
AC025287.1	0
AC025300.1	0
AC025335.1	0.622522	-1.15392	1.57709	0.322079	0.570361
AC025442.3	0.282906	-0.130914	3.8056	-0.0240411	1
AC025594.1	0
AC025674.1	0
AC025811.3	0.252949	-1.09831	3.37202	0.00161831	0.967911
AC025918.2	0
AC026150.5	0
AC026150.8	0
AC026166.1	0
AC026167.1	0
AC026188.1	0.0135248	-1.33552	4.24309	0.0171611	0.895775
AC026202.1	0.630714	-1.74365	2.90731	0.606247	0.436204
AC026202.3	0.0929436	-0.9761	4.23851	-0.0166598	1
AC026202.5	0
AC026310.1	0.0968671	-1.18699	4.24113	-0.0242452	1
AC026318.1	0
AC026407.1	0
AC026471.6	0
AC026740.1	0.160692	-0.871655	4.23905	-0.037255	1
AC026797.1	0
AC026806.2	9.83313	-0.52446	0.385716	1.86104	0.172505	0.792748
AC026904.1	0.0903392	-1.49484	4.24472	0.0326103	0.856695
AC026956.1	0.0148818	-1.31106	4.24395	0.00198951	0.964423
AC027119.1	0
AC027228.1	0.336707	-1.80971	4.24232	0.148408	0.700061
AC027269.2	0
AC027307.1	0.0414664	-1.49602	4.24539	0.0291078	0.86453
AC027307.3	0.130753	-0.144844	4.22138	-0.0152725	1
AC027319.1	0
AC027601.1	1.16129	0.265792	1.44366	0.0897451	0.764501
AC027763.2	1.14588	0.988841	1.00157	1.69809	0.192537
AC027807.1	0
AC027811.1	0
AC034110.1	0.547117	-2.32924	4.24251	0.613111	0.433619
AC034154.1	0
AC034187.2	0
AC034220.3	0.918501	-0.747778	1.33369	0.0568979	0.811468
AC034228.2	0
AC034228.3	0
AC034228.4	0
AC034243.1	1.2038	-1.39581	1.32535	1.14592	0.284405
AC036178.1	0
AC037445.1	0.0105703	-1.35935	4.24319	0.0190915	0.890104
AC037459.4	0
AC040977.1	3.50794	0.677692	0.691579	0.998139	0.317761
AC046143.2	0
AC046143.3	0.205595	-0.820198	4.23728	-0.0183642	1
AC051649.12	0
AC051649.16	0.0135248	-1.33552	4.24309	0.0171611	0.895775
AC051649.6	0.0927239	-1.47756	4.24505	0.0127324	0.910159
AC053503.11	0.0148818	-1.31106	4.24395	0.00198951	0.964423
AC053503.4	0.0265415	-1.49579	4.24539	0.0291044	0.864538
AC053503.6	0
AC055764.1	0
AC055811.1	0
AC055873.1	0
AC060226.1	0
AC060834.3	0
AC061961.2	0
AC061975.10	0
AC061975.8	0
AC061992.1	0
AC061992.2	0.399976	-1.80968	4.24232	0.148402	0.700067
AC062017.1	0.873646	-0.907033	1.59971	0.114358	0.735236
AC062020.1	0
AC062020.2	0
AC062021.1	0
AC062028.1	0.036902	-1.32129	4.24494	0.010603	0.917986
AC062029.1	1.22725	0.558381	1.0494	0.526364	0.46814
AC062031.1	0
AC062032.1	0
AC063976.3	0
AC064834.1	0
AC064834.2	0.103864	-1.34931	4.24231	0.0291232	0.864495
AC064834.3	0.0937859	-1.49228	4.24536	0.0263413	0.87107
AC064837.1	0
AC064852.4	0.102666	-1.51004	4.24105	0.0418863	0.837837
AC064853.2	0
AC064865.1	0
AC064871.3	0
AC064875.2	0.360463	-2.2116	4.24401	0.525623	0.468453
AC066593.1	0
AC067718.1	0
AC067742.1	0
AC067945.2	0.0938186	-1.51021	4.24105	0.0419016	0.837807
AC067945.4	0.0937859	-1.49228	4.24536	0.0263413	0.87107
AC067956.1	0.276083	-1.68191	4.24089	0.117867	0.73136
AC067959.1	2.28151	-0.314865	0.967947	-0.0174182	1
AC067960.1	0.00308117	-1.19015	4.24113	-0.0218448	1
AC067961.1	0
AC067968.3	0
AC067969.1	0.0957301	-1.50088	4.24505	0.0193404	0.889395
AC067969.2	0
AC068014.2	0
AC068039.4	0.1334	-1.18014	4.23838	-0.00835825	1
AC068057.1	0
AC068057.2	0.383572	-1.47445	4.08577	0.108351	0.742029
AC068134.6	0.0754573	-1.65197	4.24528	0.0599804	0.806527
AC068134.8	0
AC068138.1	0.0938186	-1.51021	4.24105	0.0419016	0.837807
AC068196.1	0.00598583	-1.57326	4.24523	0.0523423	0.819036
AC068282.3	0.0171583	-1.07173	4.23973	-0.0274824	1
AC068292.1	0
AC068483.1	0.010996	-1.51266	4.24538	0.0350862	0.851415
AC068489.1	0.285867	-2.1639	4.24525	0.487561	0.485017
AC068490.1	0.063269	-1.496	4.24539	0.0291055	0.864536
AC068490.2	0
AC068492.1	0.00598583	-1.57326	4.24523	0.0523423	0.819036
AC068499.10	0.579577	-1.533	4.24217	0.0683407	0.793768
AC068533.7	0.343005	-0.969262	4.24532	0.122326	0.726526
AC068535.2	0
AC068535.3	0.0988112	-1.18629	4.24138	-0.0284332	1
AC068535.4	0
AC068538.4	0.0316994	-1.65046	4.24514	0.0561325	0.812717
AC068542.1	0
AC068542.2	0
AC068580.1	0
AC068580.5	0.00308117	-1.19015	4.24113	-0.0218448	1
AC068580.6	2.011	0.330296	1.29046	0.170373	0.679781
AC068580.7	0
AC068587.2	0
AC068610.3	0.0742649	-1.51262	4.24538	0.0350826	0.851423
AC068620.1	0.137108	-1.3593	4.24319	0.0190885	0.890113
AC068643.1	0
AC068669.1	0
AC068718.1	0
AC068831.10	0.153811	-1.25965	4.23828	-0.0150607	1
AC068831.15	0.756877	0.729277	1.40868	0.732147	0.392188
AC068831.3	0
AC068831.6	0.190071	-1.47827	4.2453	0.0165164	0.897741
AC068858.1	0.0140772	-1.2071	4.24098	-0.0195691	1
AC069155.1	0
AC069227.1	0
AC069277.2	0.0311372	-1.23737	4.24466	-0.0167219	1
AC069278.4	0.255739	-1.71299	4.00467	0.245757	0.620079
AC069285.1	0.0148818	-1.31106	4.24395	0.00198951	0.964423
AC069363.1	2.00198	-0.0839073	4.19992	-0.00758083	1
AC069368.3	0
AC069394.1	0
AC069513.4	0.0330353	-1.33753	4.24091	0.0386717	0.8441
AC069547.1	0.0754343	-1.3111	4.23767	0.0270641	0.869328
AC069547.2	0.305883	-1.28567	4.2422	-0.00540975	1
AC072062.1	0
AC072062.3	0.0135248	-1.33552	4.24309	0.0171611	0.895775
AC073043.1	0.249726	-1.4339	4.2422	-0.0119251	1
AC073046.25	0.603093	-1.30475	2.5952	0.492523	0.482804
AC073071.1	0
AC073072.5	0.00308117	-1.19015	4.24113	-0.0218448	1
AC073094.4	0
AC073115.6	0
AC073115.7	0
AC073127.1	0
AC073128.10	0
AC073130.1	0.354392	-1.7465	4.24175	0.125585	0.723054
AC073133.1	0.063269	-1.496	4.24539	0.0291055	0.864536
AC073133.2	0
AC073218.1	0
AC073218.2	0.104356	-1.35795	4.24322	0.017692	0.894184
AC073236.3	0.0938186	-1.51021	4.24105	0.0419016	0.837807
AC073254.1	0.383655	-0.539456	3.04599	-0.0527043	1
AC073257.1	0
AC073257.2	0.00884717	-1.49589	4.24539	0.0291012	0.864546
AC073283.4	2.00777	-0.833058	0.997733	0.781863	0.376572
AC073283.7	0.0958051	-1.16304	4.24136	-0.0333545	1
AC073316.1	0.00308117	-1.19015	4.24113	-0.0218448	1
AC073316.2	0
AC073320.1	0
AC073321.3	0.147808	-1.65534	4.24225	0.0659003	0.797402
AC073321.4	0.0148818	-1.31106	4.24395	0.00198951	0.964423
AC073325.1	0
AC073333.8	0.11981	-0.990128	4.23963	-0.0335797	1
AC073342.12	0.145778	-1.26116	4.23802	-0.000529096	1
AC073343.1	0.0513108	-1.24015	4.24212	-0.00313579	1
AC073343.13	0.0937859	-1.49228	4.24536	0.0263413	0.87107
AC073343.2	0
AC073409.1	0
AC073479.1	0.265561	-1.73922	4.24303	0.0849997	0.770633
AC073587.1	0.0927239	-1.47756	4.24505	0.0127324	0.910159
AC073597.1	0
AC073610.5	0
AC073626.2	0.0113264	-1.47769	4.24194	0.0321426	0.857715
AC073628.1	0.0614427	-1.44744	4.24536	0.0186247	0.891448
AC073635.5	0.0937859	-1.49228	4.24536	0.0263413	0.87107
AC073636.1	0.0148818	-1.31106	4.24395	0.00198951	0.964423
AC073641.2	0.470453	-1.37407	4.23687	0.0286465	0.865598
AC073657.1	0
AC073834.3	0.0614427	-1.44744	4.24536	0.0186247	0.891448
AC073842.19	0.00884717	-1.49589	4.24539	0.0291012	0.864546
AC073869.19	0.285867	-2.1639	4.24525	0.487561	0.485017
AC073934.6	0.00308117	-1.19015	4.24113	-0.0218448	1
AC073957.15	0.118339	-1.31435	4.239	0.0147487	0.903339
AC073987.1	0
AC074011.2	0.285867	-2.1639	4.24525	0.487561	0.485017
AC074019.1	0.0614427	-1.44744	4.24536	0.0186247	0.891448
AC074035.1	0
AC074091.13	0.139258	-1.036	4.24031	-0.0420126	1
AC074117.10	1.56838	0.267743	0.999575	0.161556	0.687728
AC074138.3	0.699562	-0.0872493	1.31023	-0.0171487	1
AC074183.4	1.83319	-1.22166	1.11552	1.3397	0.247086
AC074212.3	0.172935	-1.725	4.24466	0.0485886	0.825538
AC074212.5	1.58482	-0.913971	1.0629	0.661215	0.416131
AC074212.6	1.04481	-0.22907	1.2527	-0.0846384	1
AC074286.1	2.11474	0.153252	1.08703	0.0270142	0.869448
AC074289.1	7.68236	-0.442829	0.57525	0.659614	0.416696	0.907413
AC074363.1	0
AC074366.3	0
AC074389.5	0.0105703	-1.35935	4.24319	0.0190915	0.890104
AC074389.6	0.292387	-1.36109	4.24084	0.0397519	0.841966
AC074389.7	0.336707	-1.80971	4.24232	0.148408	0.700061
AC074389.9	0.244709	-0.295951	4.24274	-0.0310799	1
AC074391.1	0.307241	-1.13035	4.23748	0.0203354	0.886604
AC078819.1	0
AC078842.3	0
AC078842.4	0.264331	-1.3939	4.23904	0.0762774	0.782407
AC078852.1	0.0135248	-1.33552	4.24309	0.0171611	0.895775
AC078852.2	0.105614	-1.6023	4.24329	0.063769	0.800635
AC078855.1	0
AC078864.1	0.0105703	-1.35935	4.24319	0.0190915	0.890104
AC078883.3	0.922558	-0.835517	1.42954	0.290835	0.589686
AC078883.4	0.811011	0.108978	1.2597	0.0495892	0.82378
AC078925.1	0
AC078941.1	0
AC078942.1	0
AC079005.1	0
AC079080.1	0
AC079117.1	0.285867	-2.1639	4.24525	0.487561	0.485017
AC079135.1	0
AC079145.4	0.0911575	-1.37682	4.24524	0.0264438	0.870821
AC079150.3	0
AC079154.1	0
AC079210.1	0.715749	-1.1691	1.77747	0.183002	0.668806
AC079305.10	0.202118	-1.27687	4.23706	0.11104	0.738963
AC079305.11	0
AC079305.8	0.028959	-1.04359	4.24	-0.0235786	1
AC079340.1	0
AC079341.1	0.063269	-1.496	4.24539	0.0291055	0.864536
AC079354.1	0.82823	-2.09692	2.54868	0.94861	0.330073
AC079354.2	0
AC079354.3	0.302424	-2.15606	4.24504	0.427069	0.513431
AC079354.5	0.132916	-1.66212	4.24439	0.0664184	0.796625
AC079412.1	0
AC079466.1	0.108668	-1.30994	4.24401	0.000514055	0.981911
AC079584.2	0.0957301	-1.50088	4.24505	0.0193404	0.889395
AC079586.1	0.336707	-1.80971	4.24232	0.148408	0.700061
AC079602.1	0.334677	-1.15681	4.23926	-0.0092671	1
AC079603.1	0
AC079610.1	0.0927239	-1.47756	4.24505	0.0127324	0.910159
AC079610.2	0.063269	-1.496	4.24539	0.0291055	0.864536
AC079612.1	0.281819	-1.25763	4.23774	0.0499237	0.823196
AC079612.2	0
AC079613.1	0
AC079630.2	0
AC079630.4	0
AC079742.4	0.664528	-0.556537	2.05889	-0.133662	1
AC079753.1	0
AC079756.1	0
AC079767.4	0.0113264	-1.47769	4.24194	0.0321426	0.857715
AC079772.1	0
AC079776.1	0.0937859	-1.49228	4.24536	0.0263413	0.87107
AC079776.3	0.0692548	-1.57323	4.24523	0.0523378	0.819044
AC079779.4	0.14944	0.01666	4.22782	0.00275946	0.958106
AC079779.5	0.285867	-2.1639	4.24525	0.487561	0.485017
AC079779.6	0
AC079779.7	0.0754573	-1.65197	4.24528	0.0599804	0.806527
AC079781.1	0
AC079790.2	0
AC079799.2	0
AC079807.2	0.758572	0.0174681	1.90784	0.00279532	0.957835
AC079807.4	0
AC079834.2	0.010996	-1.51266	4.24538	0.0350862	0.851415
AC079896.1	0
AC079922.3	0.470778	-0.229089	3.1767	-0.00970481	1
AC079949.1	0.00308117	-1.19015	4.24113	-0.0218448	1
AC079988.3	0.0220202	-1.47605	4.24533	0.0173941	0.895074
AC083843.1	8.05016	-0.723024	0.491681	1.9583	0.161695	0.788637
AC083843.2	0.323135	-0.894082	4.24009	0.042161	0.837313
AC083843.3	0.927294	0.196765	1.22763	0.0989117	0.75314
AC083864.3	0
AC083867.4	0
AC083884.8	0.402818	-1.56136	2.97827	0.126408	0.722186
AC083900.1	0.0424135	-1.30385	4.24028	0.0098568	0.920915
AC083949.1	1.44217	-2.34671	1.30949	3.92957	0.047444
AC084018.1	2.31946	0.332183	0.819063	0.242716	0.622251
AC084082.3	0.575657	-1.41825	4.23627	0.0336149	0.854528
AC084117.3	0
AC084125.4	0.0452925	-1.2364	4.23876	0.0044758	0.94666
AC084149.1	0
AC084193.1	0.300749	-2.01069	4.24528	0.437289	0.508434
AC084219.3	0.21593	-1.43912	4.24349	0.0388792	0.843688
AC084219.4	1.03326	-0.10786	1.27077	-0.00412437	1
AC084368.1	0.063269	-1.496	4.24539	0.0291055	0.864536
AC084809.2	0.0509062	-0.890832	4.2382	-0.0299637	1
AC084809.3	0.0223719	-1.33535	4.24309	0.0171547	0.895794
AC087073.1	0
AC087237.1	0
AC087294.2	0.212222	-1.6096	4.24458	0.0184742	0.891885
AC087393.1	0.0937859	-1.49228	4.24536	0.0263413	0.87107
AC087430.1	0.00598583	-1.57326	4.24523	0.0523423	0.819036
AC087477.1	0
AC087491.2	0.0452242	-1.49263	4.24337	0.041116	0.839314
AC087499.10	0
AC087501.1	0
AC087645.1	0.0754573	-1.65197	4.24528	0.0599804	0.806527
AC090044.1	0.265841	-1.29131	4.2451	-0.0153778	1
AC090044.2	0.0372042	-1.2621	4.24022	0.00549521	0.940907
AC090133.1	0
AC090186.1	0.87917	-0.153811	1.24322	0.00417021	0.948511
AC090286.4	0
AC090324.1	0
AC090420.1	0
AC090505.1	0
AC090505.4	0.200975	-1.90219	4.24343	0.137495	0.710785
AC090505.6	0.594871	-1.99647	4.07659	0.499414	0.479758
AC090559.2	0
AC090574.1	0
AC090587.2	0.293971	-1.08182	4.23761	-0.0103603	1
AC090587.4	0
AC090587.5	0.097331	-0.937372	4.23743	-0.0171145	1
AC090616.2	0.636975	0.450105	1.44041	0.426475	0.513724
AC090617.1	0
AC090627.1	0.203567	-0.679835	4.23312	-0.0420718	1
AC090644.1	0.26125	-1.5916	4.24069	0.0832935	0.772883
AC090660.1	0
AC090673.1	0
AC090692.1	0
AC090939.1	0
AC090952.5	0.010996	-1.51266	4.24538	0.0350862	0.851415
AC090957.2	0.010996	-1.51266	4.24538	0.0350862	0.851415
AC091132.1	0.00616235	-1.0527	4.23982	-0.0322718	1
AC091133.1	0.272464	0.111512	4.21072	0.011248	0.915537
AC091150.1	0.036902	-1.32129	4.24494	0.010603	0.917986
AC091153.4	0.285867	-2.1639	4.24525	0.487561	0.485017
AC091177.1	0.0937859	-1.49228	4.24536	0.0263413	0.87107
AC091178.1	0
AC091199.1	0
AC091487.1	0
AC091493.2	0
AC091565.1	0
AC091633.3	0.292498	-1.13786	4.24073	-0.0126436	1
AC091643.1	0
AC091729.7	0
AC091729.8	0.0148818	-1.31106	4.24395	0.00198951	0.964423
AC091729.9	2.30951	0.113817	0.897845	0.0330307	0.855784
AC091736.1	0
AC091770.3	0
AC091801.1	0.0614427	-1.44744	4.24536	0.0186247	0.891448
AC091814.2	0.063269	-1.496	4.24539	0.0291055	0.864536
AC091814.3	0.110612	-1.34428	4.24518	0.00079453	0.977513
AC091878.1	0.416776	-1.97452	4.24346	0.376951	0.53924
AC091962.3	0
AC091969.1	1.55523	0.281776	1.1009	0.0684301	0.793636
AC092022.1	0
AC092071.1	0.336707	-1.80971	4.24232	0.148408	0.700061
AC092104.4	0
AC092117.1	0
AC092155.4	0
AC092159.2	0.0663501	-1.19011	4.24113	-0.0218463	1
AC092159.3	0.285867	-2.1639	4.24525	0.487561	0.485017
AC092162.1	0.0814432	-1.72317	4.24514	0.0845297	0.77125
AC092168.2	0.152308	-0.847005	4.23835	-0.0270757	1
AC092168.3	0
AC092171.2	0.00308117	-1.19015	4.24113	-0.0218448	1
AC092171.4	0.334913	-0.761561	3.10285	-0.0324519	1
AC092198.1	0.204816	-1.05583	4.23987	-0.00887336	1
AC092287.1	0
AC092289.1	0.010996	-1.51266	4.24538	0.0350862	0.851415
AC092295.4	0
AC092295.7	1.64667	-0.62247	1.15456	0.255018	0.613564
AC092301.3	0.557687	-2.16105	4.24013	0.462992	0.496229
AC092329.1	0
AC092364.4	0
AC092380.1	0
AC092415.1	0.00308117	-1.19015	4.24113	-0.0218448	1
AC092431.3	0.285867	-2.1639	4.24525	0.487561	0.485017
AC092484.1	0
AC092535.3	0
AC092570.2	0
AC092574.1	0
AC092574.2	0.0825904	0.0992683	4.23023	0.0160281	0.899255
AC092576.1	0
AC092580.3	0
AC092580.4	0.063269	-1.496	4.24539	0.0291055	0.864536
AC092594.1	0.267233	-0.769857	2.85331	-0.0707575	1
AC092597.3	0.0465441	-1.09369	4.23867	-0.00994266	1
AC092614.2	0.00598583	-1.57326	4.24523	0.0523423	0.819036
AC092619.1	0.0148818	-1.31106	4.24395	0.00198951	0.964423
AC092620.2	0
AC092620.3	0
AC092625.1	0
AC092634.1	0
AC092634.2	0
AC092635.1	0
AC092646.3	0
AC092652.1	0
AC092657.2	0
AC092661.1	0.00308117	-1.19015	4.24113	-0.0218448	1
AC092667.2	0.169243	-1.64752	4.24525	0.0558699	0.813147
AC092669.3	0
AC092675.3	0.110612	-1.34428	4.24518	0.00079453	0.977513
AC092675.4	0
AC092684.1	0.19146	-1.53926	4.24439	0.00801315	0.928672
AC092685.1	0
AC092687.4	0
AC092687.5	0.0395089	-1.08241	4.23939	-0.0234369	1
AC092724.1	0
AC092811.1	0
AC092835.2	0.997407	-2.23259	2.33139	1.60165	0.20567
AC092839.3	0.00598583	-1.57326	4.24523	0.0523423	0.819036
AC092841.1	0
AC092846.1	0
AC092850.1	0
AC092925.1	0
AC092962.1	0
AC092964.2	0
AC092988.1	0
AC093063.3	0
AC093074.1	0.0927239	-1.47756	4.24505	0.0127324	0.910159
AC093110.3	0.110026	-1.7242	4.2387	0.0749584	0.78425
AC093157.1	0.895448	-1.28967	1.92845	0.368014	0.544089
AC093159.1	0
AC093323.1	0.0937859	-1.49228	4.24536	0.0263413	0.87107
AC093323.3	3.14242	-0.115295	0.727422	0.0175243	0.894684
AC093326.1	0
AC093326.2	0.072013	-1.34458	4.24422	0.0261065	0.871641
AC093326.3	0
AC093375.1	0.063269	-1.496	4.24539	0.0291055	0.864536
AC093376.1	0
AC093381.2	0
AC093382.1	0.344546	-0.373641	4.23488	-0.0269168	1
AC093388.3	0.397276	0.282726	2.27754	0.109163	0.741099
AC093390.1	0.294715	-2.16376	4.24525	0.48753	0.485031
AC093391.2	1.02633	-0.789943	1.55092	0.0882931	0.766358
AC093415.2	0.161445	-1.23114	4.23935	0.0200011	0.887534
AC093484.4	0
AC093495.4	0.0581673	-0.699281	4.23904	-0.0480889	1
AC093585.6	0
AC093590.1	0.063269	-1.496	4.24539	0.0291055	0.864536
AC093602.1	0
AC093609.1	0.228803	-1.8136	4.24255	0.126675	0.721905
AC093620.5	0.210101	-1.11121	4.23536	-0.00652731	1
AC093627.10	2.1232	0.471406	0.780504	0.46252	0.496448
AC093627.11	0
AC093627.12	0
AC093627.7	0
AC093627.8	0.0148818	-1.31106	4.24395	0.00198951	0.964423
AC093627.9	0.200349	-1.21886	4.2363	0.00526913	0.942133
AC093628.1	0.0927239	-1.47756	4.24505	0.0127324	0.910159
AC093639.1	0
AC093642.3	0.589415	0.519727	2.84686	0.155893	0.692967
AC093642.4	0.285867	-2.1639	4.24525	0.487561	0.485017
AC093642.6	0.157055	-1.49225	4.24536	0.0263378	0.871078
AC093673.5	5.51839	-1.25475	0.655486	3.87089	0.0491303
AC093677.1	0.00884717	-1.49589	4.24539	0.0291012	0.864546
AC093680.1	0
AC093690.1	0.0113264	-1.47769	4.24194	0.0321426	0.857715
AC093700.1	0
AC093702.1	0.108668	-1.30994	4.24401	0.000514055	0.981911
AC093732.1	0
AC093786.1	0
AC093788.1	0
AC093802.1	1.22684	-2.13638	4.23669	0.230089	0.631458
AC093816.1	0
AC093818.1	0.506973	0.314463	1.9411	0.142061	0.70624
AC093822.1	0
AC093824.1	0
AC093843.1	0
AC093844.1	0
AC093850.2	0
AC093901.1	0.186178	-1.50774	4.24307	0.0386824	0.844079
AC093911.1	0
AC095067.1	0.272246	-1.59701	4.24043	0.0838498	0.772147
AC096509.1	0.285867	-2.1639	4.24525	0.487561	0.485017
AC096554.1	0
AC096558.1	0
AC096559.1	0.0262082	-1.25888	4.24045	0.00136927	0.970482
AC096570.1	0
AC096574.4	0.776534	0.00200307	1.91252	0.000585233	0.9807
AC096574.5	0.161979	-1.55329	4.24488	0.0344572	0.852738
AC096579.1	0
AC096579.13	0
AC096579.7	0.0148818	-1.31106	4.24395	0.00198951	0.964423
AC096582.1	0
AC096644.1	0
AC096649.2	0.151316	-1.45149	4.24263	0.052708	0.818416
AC096649.3	0
AC096655.2	0
AC096664.3	0
AC096669.1	0.101716	-1.57634	4.24488	0.0415806	0.838421
AC096669.2	0
AC096669.3	0
AC096670.3	0.250236	-1.39756	4.24472	-0.0628851	1
AC096677.1	0.187157	-1.41889	4.24185	0.0238893	0.877167
AC096732.2	0
AC096772.6	1.89704	-0.048978	0.986795	-0.00401677	1
AC096887.1	0
AC096971.1	0.0148818	-1.31106	4.24395	0.00198951	0.964423
AC097103.1	0
AC097361.1	0
AC097381.1	0.328727	-2.10892	4.2451	0.496568	0.481012
AC097382.5	0.00884717	-1.49589	4.24539	0.0291012	0.864546
AC097461.4	0
AC097467.2	0.3394	-1.36698	4.23937	0.0339819	0.853745
AC097468.4	0.72558	-1.59972	2.25253	0.884906	0.346861
AC097468.7	0
AC097495.2	0
AC097495.3	0.0754573	-1.65197	4.24528	0.0599804	0.806527
AC097499.1	0
AC097500.2	0.504933	-0.324293	1.8237	-0.0615012	1
AC097532.2	0
AC097639.1	0
AC097662.2	0.93472	-1.32421	2.53863	0.0583142	0.809181
AC097713.3	0
AC097713.4	0
AC097721.2	0.0238567	-1.0525	4.23982	-0.0322707	1
AC097724.3	2.0972	-0.773123	1.08854	0.387075	0.533841
AC098617.1	0.00308117	-1.19015	4.24113	-0.0218448	1
AC098649.1	0
AC098680.1	0
AC098820.2	0
AC098820.3	0.135972	-0.810287	4.23824	-0.0309345	1
AC098820.4	0.495998	0.432248	2.38755	0.211665	0.645465
AC098823.3	0.312401	-1.41546	4.2449	-0.0103984	1
AC098828.2	0.00598583	-1.57326	4.24523	0.0523423	0.819036
AC098872.3	0
AC098973.1	0.417339	-2.37598	4.24476	0.57092	0.449893
AC098973.2	0.0135248	-1.33552	4.24309	0.0171611	0.895775
AC099342.1	0.00884717	-1.49589	4.24539	0.0291012	0.864546
AC099344.2	0.285498	-1.93849	4.24058	0.18139	0.670182
AC099344.3	0
AC099537.1	0
AC099540.1	0
AC099552.2	0
AC099552.3	0
AC099552.4	0.467188	-1.51417	4.23351	0.294926	0.587081
AC099668.5	0
AC099669.1	0
AC099684.1	0.561999	-2.10041	4.24046	0.499815	0.479581
AC099754.1	0.132347	-1.42438	4.24009	0.0159756	0.89942
AC099759.1	0
AC099796.1	0
AC099850.1	0.332203	0.195284	4.19461	0.0156994	0.900288
AC100787.1	0
AC100791.2	0
AC100802.3	0.0998045	-1.5994	4.24128	0.0707444	0.790256
AC100830.3	0
AC100830.4	0.203898	-0.950437	4.23553	-0.023166	1
AC100830.5	0
AC100848.1	0
AC102948.2	0
AC102953.4	0
AC102953.6	0
AC103563.8	0
AC103563.9	0.0148818	-1.31106	4.24395	0.00198951	0.964423
AC103564.7	0
AC103740.1	0
AC103801.2	0.226275	-1.19743	4.23974	0.000109216	0.991662
AC103809.2	0.0754573	-1.65197	4.24528	0.0599804	0.806527
AC103828.1	0
AC103881.1	0
AC104012.1	0
AC104024.1	0.326699	-1.29148	4.23793	-0.00822819	1
AC104024.2	0
AC104057.1	0
AC104076.3	0.00308117	-1.19015	4.24113	-0.0218448	1
AC104088.1	0
AC104113.3	0.0938186	-1.51021	4.24105	0.0419016	0.837807
AC104134.2	1.5698	1.10215	0.937045	1.84371	0.174517
AC104135.2	0.0148818	-1.31106	4.24395	0.00198951	0.964423
AC104135.3	1.30292	-1.19344	1.30972	1.15694	0.2821
AC104135.4	0.155351	0.00670728	4.23335	0.000992906	0.974862
AC104169.1	0
AC104331.1	0
AC104389.16	0
AC104389.28	0
AC104405.1	0
AC104417.1	0
AC104448.1	0.0421332	-1.25133	4.24482	-0.0131305	1
AC104472.1	0
AC104532.2	0
AC104532.3	0
AC104532.4	0.017963	-1.03213	4.24021	-0.0264829	1
AC104534.2	0.272246	-1.59701	4.24043	0.0838498	0.772147
AC104534.3	0
AC104623.2	0
AC104653.1	0.360132	-2.18075	4.24524	0.500099	0.479457
AC104654.1	0.137631	0.221059	4.23045	0.0284362	0.866087
AC104654.2	0
AC104655.2	0.104782	-1.49853	4.24536	0.0288935	0.865025
AC104655.3	0.381597	-2.17724	4.24478	0.459923	0.49766
AC104667.3	0.683214	-0.668866	1.44828	0.0810676	0.775856
AC104695.3	0.455842	-1.592	4.24063	0.082645	0.773745
AC104695.4	0.0113264	-1.47769	4.24194	0.0321426	0.857715
AC104699.1	0.0968671	-1.18699	4.24113	-0.0242452	1
AC104777.1	0
AC104777.2	0.0754573	-1.65197	4.24528	0.0599804	0.806527
AC104777.3	0.0614427	-1.44744	4.24536	0.0186247	0.891448
AC104777.4	0
AC104781.1	0
AC104782.3	0
AC104794.4	0
AC104801.1	0
AC104809.2	0
AC104809.3	0.0781508	-1.31102	4.24395	0.00198594	0.964455
AC104809.4	0
AC104820.2	0.379653	-2.16016	4.24522	0.481784	0.487615
AC104841.1	0.0430258	-1.65436	4.24232	0.0666495	0.796279
AC104841.2	1.65205	-0.21323	1.05629	-0.0411376	1
AC104984.4	0.0311372	-1.23737	4.24466	-0.0167219	1
AC105020.1	0.437186	-1.49602	3.85207	0.315521	0.574312
AC105053.3	0.0995524	-1.37965	4.24181	0.0539812	0.816275
AC105053.4	0
AC105247.1	0.0898649	-1.39964	4.24047	0.0301286	0.862199
AC105253.1	0.0938186	-1.51021	4.24105	0.0419016	0.837807
AC105316.1	0
AC105339.1	0.317005	-1.9166	4.24443	0.363144	0.546765
AC105339.2	0
AC105344.2	0.288949	-1.85063	4.24182	0.380643	0.537259
AC105381.1	0.0242483	-1.82098	4.24473	0.105718	0.745073
AC105393.1	0
AC105393.2	0
AC105398.1	0
AC105398.3	0.0614427	-1.44744	4.24536	0.0186247	0.891448
AC105402.1	0
AC105402.4	0.0684041	-1.17361	4.24057	-0.035242	1
AC105461.1	0
AC105760.2	0.192511	-1.08547	4.23066	-0.0292807	1
AC105760.3	0.370172	-2.31935	4.24515	0.526768	0.467969
AC106053.1	0
AC106706.1	0.0135248	-1.33552	4.24309	0.0171611	0.895775
AC106753.1	0
AC106782.20	0.105145	-1.47805	4.23958	0.0367531	0.847969
AC106786.1	0
AC106801.1	0.010996	-1.51266	4.24538	0.0350862	0.851415
AC106827.2	0
AC106869.2	0
AC106870.1	0
AC106870.2	0
AC106873.4	0.107311	-1.33457	4.24312	0.0161738	0.898801
AC106874.1	0
AC106875.1	0
AC106876.2	0.263062	-1.72702	4.24299	0.093022	0.76037
AC106899.1	0
AC106900.6	0.0816197	-1.19869	4.24014	-0.00677113	1
AC107020.1	0
AC107021.1	0
AC107057.1	0
AC107057.2	0
AC107070.1	0.138726	-1.65194	4.24528	0.0599758	0.806534
AC107072.2	0.0347806	-1.3475	4.24125	-0.00232135	1
AC107079.1	0.26125	-1.5916	4.24069	0.0832935	0.772883
AC107081.5	1.15625	-0.547663	1.79009	-0.068742	1
AC107218.3	0
AC107399.2	0.0614427	-1.44744	4.24536	0.0186247	0.891448
AC107622.1	0.0135248	-1.33552	4.24309	0.0171611	0.895775
AC107993.1	0
AC108004.2	0.272246	-1.59701	4.24043	0.0838498	0.772147
AC108004.3	0.00308117	-1.19015	4.24113	-0.0218448	1
AC108025.2	0
AC108051.1	0.0754573	-1.65197	4.24528	0.0599804	0.806527
AC108051.2	0
AC108051.3	0.081487	-1.17437	4.24324	-0.0152633	1
AC108056.1	0
AC108066.1	0.0242483	-1.82098	4.24473	0.105718	0.745073
AC108142.1	1.1972	-2.72752	2.0711	2.43344	0.118772
AC108448.3	0
AC108462.1	0.0571373	-0.294345	4.24317	-0.0307141	1
AC108463.1	0
AC108488.3	1.44983	-1.63516	1.16487	1.81041	0.178459
AC108488.4	0.877644	-2.63067	1.76175	3.26497	0.0707743
AC108676.1	0.331237	-1.06042	4.23692	0.0154817	0.900978
AC108867.1	0
AC108868.5	0
AC108868.6	0
AC109135.1	0.0721161	-1.49585	4.24539	0.0290976	0.864554
AC109309.4	0.137293	-1.14334	4.24016	-0.00771639	1
AC109333.10	0.0166059	-1.05903	4.2399	-0.0205191	1
AC109335.1	0
AC109351.1	0
AC109589.1	0
AC109642.1	0.399459	-2.0697	4.24474	0.446586	0.503961
AC109826.1	0.288299	-1.26918	4.23766	0.0336681	0.854415
AC109828.1	0.540994	-0.882122	2.12754	-0.0307081	1
AC109829.1	0
AC110056.1	0
AC110298.1	0
AC110615.1	0.16799	-1.81648	4.24083	0.135604	0.712691
AC110619.2	0.285867	-2.1639	4.24525	0.487561	0.485017
AC110769.3	0.0136514	-1.10589	4.24008	-0.0211155	1
AC110771.1	0.063269	-1.496	4.24539	0.0291055	0.864536
AC110781.3	0.622574	-2.54375	4.24488	0.69559	0.40427
AC110792.1	0.00598583	-1.57326	4.24523	0.0523423	0.819036
AC111194.1	0
AC112205.1	0.0622745	-1.15404	4.24104	-0.0374866	1
AC112219.1	0
AC112229.7	0
AC112249.1	0.0937859	-1.49228	4.24536	0.0263413	0.87107
AC112504.1	0
AC112518.3	0
AC112693.2	0.122885	-1.41324	4.24531	0.0118932	0.913158
AC112715.2	0
AC112721.1	0.0754573	-1.65197	4.24528	0.0599804	0.806527
AC112721.2	0.0614427	-1.44744	4.24536	0.0186247	0.891448
AC113167.1	0.010996	-1.51266	4.24538	0.0350862	0.851415
AC113167.2	0.0148818	-1.31106	4.24395	0.00198951	0.964423
AC113189.5	1.50743	-0.321619	1.15022	-0.00174713	1
AC113342.1	0
AC113607.1	0.0937859	-1.49228	4.24536	0.0263413	0.87107
AC113607.2	0.0997718	-1.56926	4.2452	0.0492938	0.824297
AC113607.3	0
AC113608.1	0.26125	-1.5916	4.24069	0.0832935	0.772883
AC113610.1	0
AC113617.1	0
AC114494.1	0.538006	0.93424	1.86215	0.694487	0.404642
AC114546.1	1.01946	0.702462	1.06295	0.822447	0.364466
AC114730.11	0.0750941	-1.06299	4.24033	-0.0190929	1
AC114730.2	0.0937859	-1.49228	4.24536	0.0263413	0.87107
AC114730.3	0.0614427	-1.44744	4.24536	0.0186247	0.891448
AC114730.5	0.101716	-1.57634	4.24488	0.0415806	0.838421
AC114730.7	0.00598583	-1.57326	4.24523	0.0523423	0.819036
AC114730.8	0.188454	-1.51692	4.24439	0.00475686	0.945014
AC114752.1	0
AC114752.3	0
AC114763.1	0.0754573	-1.65197	4.24528	0.0599804	0.806527
AC114765.1	0.00598583	-1.57326	4.24523	0.0523423	0.819036
AC114765.2	0
AC114765.3	0
AC114776.3	0.115352	-1.36083	4.2431	0.0185843	0.891565
AC114783.1	0.0754573	-1.65197	4.24528	0.0599804	0.806527
AC114788.1	0
AC114788.2	0.430493	-1.80818	4.2424	0.146858	0.701556
AC114803.3	0
AC114808.2	0.0614427	-1.44744	4.24536	0.0186247	0.891448
AC114808.3	0
AC114812.8	0
AC114813.1	0
AC114814.3	0
AC114814.4	0
AC114877.3	0.0705097	-1.22335	4.24149	-0.00448917	1
AC115522.3	0.381212	-1.69868	4.00948	0.364477	0.54603
AC115618.1	0.298731	-0.225845	3.79272	-0.00232536	1
AC116035.1	0.464737	-0.0388117	3.16678	-0.00793134	1
[truncated: 34,385 more rows]

## Sheet: LC1_LNT
Unnamed: 0	baseMean	log2FoldChange	lfcSE	stat	pvalue	padj
A1BG	0.421067	0.735359	3.32825	0.0779348	0.780116
A1BG.AS1	1.85635	0.233313	0.779835	0.0828652	0.773451
A1CF	0.0727691	-0.200297	3.33895	0.0017704	0.966438
A2M	3.20734	0.298906	0.812922	0.0520263	0.819574	0.973315
A2M.AS1	0.536465	-1.40126	3.25643	0.430091	0.511945
A2ML1	1.7799	-0.0306834	1.75898	0.00690806	0.93376
A2ML1.AS1	0
A2ML1.AS2	0.0937859	-0.0755008	3.3416	-0.000854604	1
A3GALT2	0
A4GALT	0.097916	0.0103375	3.3395	2.23493e-05	0.996228
A4GNT	0.0135248	-0.326634	3.3391	0.0192438	0.88967
AAAS	9.61712	-0.125661	0.300587	0.171533	0.678753	0.943148
AACS	43.6812	0.0791721	0.223521	0.127185	0.721368	0.952027
AADAC	0
AADACL2	0.611481	-2.07713	3.31339	0.405264	0.524383
AADACL3	0.20243	-0.557649	3.32169	0.0358492	0.849827
AADACL4	0.13641	-0.538874	3.32909	0.0220345	0.881995
AADAT	1.92404	-0.370319	0.664691	0.201012	0.653905
AAED1	9.8365	-0.22434	0.300231	0.571397	0.449704	0.876717
AAGAB	13.1091	0.0853453	0.251371	0.114296	0.735305	0.953986
AAK1	12.049	0.310941	0.297614	1.07784	0.299182	0.812834
AAMDC	5.58793	0.0632757	0.501031	0.0159014	0.899652	0.988715
AAMP	37.1285	-0.161761	0.200118	0.658335	0.417148	0.865266
AANAT	0
AAR2	14.8724	0.187709	0.247574	0.571627	0.449613	0.876717
AARD	14.5177	-0.36166	0.398253	0.79948	0.371249	0.845967
AARS	39.603	-0.265595	0.184756	2.07064	0.150159	0.705759
AARS2	4.36148	-0.0749473	0.453618	0.0268123	0.869932	0.983475
AARSD1	0.989474	0.503839	1.03653	0.332474	0.564206
AASDH	12.2606	0.453731	0.294198	2.32616	0.127215	0.677734
AASDHPPT	18.0933	-0.0765754	0.225566	0.116064	0.733343	0.953579
AASS	11.6917	-0.00557131	0.261689	0.000440687	0.983252	1
AATF	23.4617	-0.360608	0.216996	2.79418	0.0946071	0.626927
AATK	0.675099	0.0770428	1.72056	-0.0192519	1
AATK.AS1	0
AB015752.3	0.00308117	0.0201585	3.34208	0.000496227	0.982228
AB019440.50	0.0754573	-0.445971	3.33754	0.0381888	0.845064
ABAT	2.71637	0.735466	0.578229	1.82801	0.176363	0.722932
ABCA1	3.39519	-1.16663	0.694748	2.56154	0.109492	0.651778
ABCA10	0.902434	0.753171	1.01547	0.87717	0.348978
ABCA12	2.23209	-2.09195	1.37789	1.71674	0.190113	0.734764
ABCA13	6.98005	-0.569691	0.43625	1.50395	0.220064	0.756187
ABCA2	1.46401	0.467678	0.788708	0.443371	0.5055
ABCA3	7.36965	-0.083829	0.379644	0.0469483	0.828461	0.974879
ABCA4	0.510064	-0.857082	1.50018	0.707285	0.400347
ABCA5	18.5752	-0.156942	0.27148	0.340279	0.559668	0.909897
ABCA6	0.593796	-0.331834	1.58472	0.0680614	0.794181
ABCA7	6.89964	-0.144247	0.360157	0.168592	0.681366	0.943322
ABCA8	0.768592	-0.811663	1.59855	0.217187	0.641192
ABCA9	0.59682	-0.227274	1.88099	0.0202455	0.886853
ABCA9.AS1	0.0391727	-0.0779592	3.34086	0.000574455	0.980878
ABCB1	0.131059	-0.93397	3.32842	0.114231	0.735378
ABCB10	14.1542	-0.145106	0.233705	0.381637	0.536729	0.900651
ABCB11	1.03059	0.360857	0.92679	0.270021	0.603317
ABCB4	0.272246	-0.656287	3.33904	0.165816	0.683857
ABCB5	0.24092	-0.489968	3.33496	0.0166867	0.897218
ABCB6	0.757626	-0.0292389	1.25284	0.00456515	0.946131
ABCB7	15.1748	-0.177473	0.29755	0.353072	0.552379	0.90883
ABCB8	4.28956	0.701655	0.594587	1.19041	0.275247	0.791993
ABCB9	17.3853	-0.75562	0.274429	7.49326	0.00619303	0.30342
ABCC1	4.40889	-0.424993	0.659154	0.388345	0.533171	0.900629
ABCC10	7.57647	0.477194	0.359664	1.6508	0.19885	0.73819
ABCC11	0.48207	-0.345895	1.43875	0.020365	0.886522
ABCC12	0.101716	0.206212	3.34208	0.00950401	0.922338
ABCC2	1.36204	-0.713436	0.797788	0.882505	0.347517
ABCC3	1.52758	-1.13751	1.16875	1.32472	0.249746
ABCC4	0.687248	-0.888006	1.85959	0.399134	0.527537
ABCC5	2.85731	0.0052544	0.843481	0.000142066	0.99049	1
ABCC5.AS1	0
ABCC6	0.607526	-0.493297	3.07698	0.0991075	0.752903
ABCC8	0.477909	0.673746	2.15269	0.159797	0.689344
ABCC9	0.0339485	0.305101	3.33844	0.0195637	0.888763
ABCD1	10.6551	-0.0349353	0.302811	0.013234	0.908414	0.989423
ABCD2	1.43528	0.776795	0.828431	1.10166	0.293902
ABCD3	23.7619	0.04957	0.191289	0.0672183	0.795431	0.966966
ABCD4	25.1112	-0.0915952	0.284405	0.106408	0.744271	0.956224
ABCE1	34.8492	0.242215	0.200265	1.45014	0.228506	0.762864
ABCF1	76.1634	-0.14645	0.197616	0.565011	0.452248	0.87699
ABCF2	19.3417	0.290796	0.211786	1.89186	0.168992	0.719867
ABCF3	11.7161	-0.596322	0.305332	3.9385	0.0471929	0.534645
ABCG1	2.71665	-0.190157	0.667608	0.227752	0.633195	0.930684
ABCG2	69.2101	0.226416	0.203279	1.25696	0.262228	0.784521
ABCG4	0.714121	-0.395536	3.31818	0.0407441	0.840033
ABCG5	0.324519	-0.514296	3.3406	0.128714	0.719769
ABCG8	0.107606	0.53889	3.33699	0.0604037	0.805859
ABHD1	0.0843045	-0.445919	3.33754	0.0381853	0.845071
ABHD10	8.46424	0.374222	0.298277	1.58224	0.208438	0.750338
ABHD11	38.8872	-0.29146	0.304842	0.952526	0.329077	0.82887
ABHD12	10.2703	-0.364435	0.372918	0.964004	0.32618	0.826875
ABHD12B	0.0144075	-0.0124478	3.34164	-0.000126293	1
ABHD13	9.41486	0.336925	0.297118	1.26576	0.260564	0.784164
ABHD14A	2.54623	-0.00235208	0.624705	-0.00034495	1	1
ABHD14A.ACY1	0
ABHD14B	16.5213	0.170015	0.258629	0.442197	0.506064	0.893857
ABHD15	3.30064	-0.334993	0.659304	0.261782	0.608899	0.925217
ABHD16A	2.59839	0.963939	0.771359	1.37159	0.241538	0.773102
ABHD16B	0.143237	0.1936	3.33283	0.000404125	0.983961
ABHD17A	3.94295	-0.050661	0.451056	0.0128159	0.909866	0.989423
ABHD17B	11.8571	0.127607	0.259921	0.238355	0.625396	0.928225
ABHD17C	9.77122	0.295832	0.346116	0.743804	0.388445	0.854352
ABHD2	37.0419	0.268976	0.315915	0.68367	0.408326	0.863702
ABHD3	11.5853	-0.0744646	0.291933	0.0650568	0.798675	0.967532
ABHD4	11.0748	0.265326	0.257012	1.08356	0.297903	0.811323
ABHD5	90.0103	-0.191671	0.231189	0.663916	0.415181	0.86479
ABHD6	4.09989	-0.079483	0.464478	0.0273925	0.868545	0.983327
ABHD8	2.989	0.586884	0.501587	1.50067	0.220569	0.75625
ABI1	77.2743	0.0377874	0.205203	0.0328658	0.856141	0.980222
ABI2	11.204	0.114139	0.305201	0.134412	0.713901	0.950028
ABI3	0.909732	-1.86759	3.31251	0.343655	0.557727
ABI3BP	0.672956	0.000109989	3.31836	-6.41402e-06	1
ABL1	35.8489	-0.102996	0.187411	0.302363	0.582405	0.916899
ABL2	21.9664	-0.37408	0.369527	1.005	0.316104	0.82143
ABLIM1	19.7326	0.193507	0.217385	0.794798	0.372653	0.846634
ABLIM2	0.35571	0.266876	2.37397	0.0469003	0.828548
ABLIM3	2.68643	-0.623264	0.798937	1.05676	0.303955	0.816706
ABO	0.0135248	-0.326634	3.3391	0.0192438	0.88967
ABR	60.2927	-0.0268122	0.164129	0.0266715	0.870271	0.983475
ABRA	0.0220202	0.173275	3.33934	0.00324957	0.954541
ABRACL	13.4738	0.401388	0.284822	1.98155	0.159227	0.71365
ABT1	10.6653	0.0622287	0.29828	0.0446211	0.832702	0.975974
ABTB1	5.47472	-0.0927572	0.415735	0.0503898	0.822386	0.974186
ABTB2	31.9786	-0.66907	0.280612	5.76201	0.0163763	0.385895
AC000003.1	0
AC000003.2	0.305606	-0.279021	3.33948	0.00982301	0.92105
AC000032.2	0.0937859	-0.0755008	3.3416	-0.000854604	1
AC000036.4	0.256101	0.108735	3.33574	-0.000975836	1
AC000067.1	0
AC000068.10	0.361442	0.372903	3.32655	0.0182792	0.892453
AC000068.5	0.713371	1.08242	1.86704	0.33982	0.559933
AC000068.9	0.258069	-0.891388	3.15549	0.0809744	0.775981
AC000099.1	0
AC000111.3	0
AC000111.6	0
AC000120.7	0.0148818	0.100906	3.33813	-0.00255802	1
AC000123.4	0
AC000124.1	0.571735	-0.702085	3.33479	0.128723	0.719759
AC000370.2	0.26125	-0.514341	3.3406	0.128725	0.719757
AC002044.4	0
AC002056.5	0.0957301	0.284871	3.34202	0.0193209	0.88945
AC002059.10	0.0670462	0.283242	3.33978	0.0141932	0.905168
AC002064.4	0
AC002064.5	0.0614427	-0.217389	3.33987	4.62651e-05	0.994573
AC002066.1	0.0571373	-0.469888	3.33988	0.032038	0.857944
AC002076.10	0.0311372	0.00491061	3.34244	-0.000116537	1
AC002115.5	0
AC002115.9	0
AC002116.7	0
AC002117.1	1.32426	-0.685922	0.826166	0.939444	0.332421
AC002127.4	0
AC002128.5	0.0937859	-0.0755008	3.3416	-0.000854604	1
AC002306.1	0.72593	-0.789912	1.49351	0.229591	0.631827
AC002310.12	1.10055	1.5747	0.93609	3.17124	0.0749457
AC002310.13	0.0411398	0.174683	3.3401	0.0025482	0.95974
AC002310.7	0.164059	1.01642	3.33268	0.135918	0.712373
AC002331.1	0
AC002365.1	0
AC002368.4	0.063269	-0.103419	3.34309	0.00141216	0.970024
AC002386.1	0
AC002398.11	0.419454	-0.195403	2.68522	0.0057875	0.939359
AC002398.12	0.0194174	0.149603	3.34095	0.00292685	0.956855
AC002398.13	0.00616235	0.0848499	3.34165	0.00182832	0.965894
AC002398.5	0.0208677	0.00917733	3.33831	-0.000230814	1
AC002398.9	0
AC002401.1	0.132111	-0.208742	3.33993	0.00163295	0.967766
AC002429.5	0.0223719	-0.326558	3.3391	0.0192396	0.889682
AC002451.1	0.0694313	0.0848908	3.34165	0.00183002	0.965878
AC002451.3	0.163531	-0.886327	3.32408	0.0781471	0.779824
AC002454.1	0
AC002456.2	0.434409	-0.33265	2.49472	0.0523979	0.818942
AC002463.3	0
AC002465.2	0
AC002467.7	1.16925	0.447855	0.963559	0.366463	0.544939
AC002472.11	0
AC002472.13	0.882054	-1.49567	3.31287	0.494654	0.481858
AC002477.1	0
AC002480.2	0.116598	0.435889	3.337	0.040737	0.840046
AC002480.3	0.836066	-1.08674	3.32702	0.383177	0.535908
AC002480.4	0.0645239	-0.0187488	3.33958	-0.000511511	1
AC002480.5	0
AC002511.1	0.393329	-0.0784875	3.33091	0.00578413	0.939377
AC002511.2	0
AC002511.3	0.39687	-0.988247	3.32008	0.216555	0.641677
AC002519.8	0.0614427	-0.217389	3.33987	4.62651e-05	0.994573
AC002539.1	0
AC002550.5	0.192861	-1.32075	3.31427	0.132034	0.716333
AC002551.1	0.127429	-0.231649	3.33386	-0.00475929	1
AC002558.1	0.0405466	-0.647488	3.33541	0.0545097	0.815394
AC002979.1	0
AC002985.3	0
AC003002.6	0.0571373	-0.469888	3.33988	0.032038	0.857944
AC003003.5	0
AC003005.2	0.014833	-0.178501	3.34311	0.00600904	0.938211
AC003006.7	0
AC003009.1	0
AC003035.1	0
AC003051.1	0.138726	-0.445919	3.33754	0.0381831	0.845076
AC003075.4	0.166915	0.0543605	3.33741	0.000799189	0.977447
AC003088.1	0.00884717	-0.103419	3.34309	0.00141216	0.970024
AC003090.1	0.571735	-0.702085	3.33479	0.128723	0.719759
AC003092.1	0
AC003092.2	0
AC003101.1	0.0738392	0.149604	3.34095	0.00292716	0.956853
AC003102.3	1.02181	-0.786921	1.29345	0.522173	0.469916
AC003104.1	0.0414664	-0.103436	3.34309	0.00141252	0.97002
AC003664.1	0.0937859	-0.0755008	3.3416	-0.000854604	1
AC003665.1	0.26507	0.257028	3.33107	-0.00122323	1
AC003681.1	0
AC003682.16	0
AC003956.1	0
AC003958.2	0.399347	-0.259751	3.33407	0.0234928	0.878182
AC003973.4	0
AC003973.5	0
AC003984.1	0.285867	-0.386737	3.33917	0.0668595	0.795965
AC003985.1	0
AC003986.5	0.30383	0.074864	3.33658	-0.00859534	1
AC003986.6	0.063269	-0.103419	3.34309	0.00141216	0.970024
AC003986.7	0
AC003988.1	0.144222	-1.00103	3.32647	0.145795	0.702587
AC003991.3	0.602865	-0.376503	1.22995	0.143049	0.705269
AC004009.3	0
AC004012.1	0.0105703	0.149563	3.34095	0.00292594	0.956862
AC004016.1	0
AC004017.1	0
AC004019.13	0.00308117	0.0201585	3.34208	0.000496227	0.982228
AC004041.2	0.475537	-1.23375	2.12532	0.520585	0.470592
AC004051.2	0.108668	0.130947	3.33655	0.000171612	0.989548
AC004053.1	0.0414664	-0.103436	3.34309	0.00141252	0.97002
AC004054.1	0
AC004063.1	0.141324	0.124906	3.34049	0.0142282	0.905052
AC004066.3	0.252657	-0.228136	3.09969	-0.00782471	1
AC004067.5	0.0852891	0.173316	3.33934	0.00325078	0.954533
AC004069.2	0.0148818	0.100906	3.33813	-0.00255802	1
AC004070.1	0.0957301	0.284871	3.34202	0.0193209	0.88945
AC004076.7	0.0937859	-0.0755008	3.3416	-0.000854604	1
AC004076.9	0
AC004112.4	0
AC004125.3	0
AC004156.3	0.107311	-0.313085	3.33773	0.0116826	0.913927
AC004158.2	0.336707	-1.01442	3.33112	0.301063	0.583217
AC004158.3	0.063269	-0.103419	3.34309	0.00141216	0.970024
AC004160.4	0
AC004221.2	0
AC004231.2	0.0726247	-0.0140792	3.33689	0.000518693	0.98183
AC004237.1	0
AC004257.1	0
AC004257.3	0.176186	-0.631905	3.0105	0.0707676	0.790222
AC004381.6	3.37256	-0.0659606	0.695369	0.00849545	0.926562	0.992467
AC004381.7	0.0305066	-0.584106	3.33448	0.0467971	0.828733
AC004410.3	0
AC004447.2	0.737381	-0.12114	1.45438	-0.000529332	1
AC004448.2	0.0254964	-0.503822	3.33634	0.032569	0.856784
AC004448.5	0.763788	-1.11928	3.32635	0.328375	0.566618
AC004449.6	0.0148818	0.100906	3.33813	-0.00255802	1
AC004458.1	0
AC004463.6	0.732825	-0.331137	1.61096	0.0795538	0.777903
AC004466.1	0.616961	-0.526373	1.54572	0.290798	0.58971
AC004471.10	0.427891	-0.396723	3.33658	0.0818645	0.774786
AC004471.9	0.0105703	0.149563	3.34095	0.00292594	0.956862
AC004485.3	0.00308117	0.0201585	3.34208	0.000496227	0.982228
AC004490.1	0.899981	-0.716881	1.37544	0.555414	0.456114
AC004510.3	0.311903	-0.150918	2.9161	0.00255428	0.959692
AC004528.4	0
AC004535.2	0.063269	-0.103419	3.34309	0.00141216	0.970024
AC004538.3	0
AC004540.4	0
AC004540.5	0.400554	0.28914	3.33491	-0.0247938	1
AC004543.2	0.0938186	0.287522	3.34098	0.0162748	0.898487
AC004549.6	1.21805	0.276358	1.05949	0.105003	0.745907
AC004562.1	0.00598583	-0.178543	3.34311	0.00601118	0.938201
AC004593.3	0.0357495	0.159506	3.33548	-0.00661696	1
AC004595.1	0
AC004603.4	0.524113	-0.768637	3.3164	0.163704	0.685769
AC004623.2	0.565741	-0.527853	1.52109	0.0414757	0.838622
AC004637.1	0.0754573	-0.445971	3.33754	0.0381888	0.845064
AC004691.5	0.0937859	-0.0755008	3.3416	-0.000854604	1
AC004692.4	0.0571373	-0.469888	3.33988	0.032038	0.857944
AC004699.1	0.0937859	-0.0755008	3.3416	-0.000854604	1
AC004702.2	0.0927239	0.300457	3.34195	0.0203766	0.88649
AC004775.5	0
AC004791.2	0
AC004817.1	0
AC004837.4	0
AC004837.5	0.0938186	0.287522	3.34098	0.0162748	0.898487
AC004840.8	0.0242483	-0.303598	3.34253	0.0184062	0.892083
AC004840.9	0.145617	0.186595	3.33874	0.00890005	0.924839
AC004854.4	0.101571	0.300498	3.34195	0.0203814	0.886477
AC004862.6	0
AC004869.2	0
AC004869.3	0
AC004870.3	0
AC004870.4	0.0135248	-0.326634	3.3391	0.0192438	0.88967
AC004878.7	0
AC004893.11	2.32027	0.164035	0.761279	0.049444	0.824034	0.974346
AC004895.4	0.00308117	0.0201585	3.34208	0.000496227	0.982228
AC004899.1	0.0571373	-0.469888	3.33988	0.032038	0.857944
AC004901.1	0.0614427	-0.217389	3.33987	4.62651e-05	0.994573
AC004906.3	0
AC004920.3	0.0148818	0.100906	3.33813	-0.00255802	1
AC004941.3	0.151384	0.511144	3.33634	0.0385708	0.844301
AC004947.2	0
AC004951.6	0.1547	0.219268	3.33976	0.0129521	0.909391
AC004988.1	0.344627	-0.0738284	3.34008	-0.000854406	1
AC005000.2	0
AC005003.1	0.0355449	0.001773	3.33997	-1.87125e-05	1
AC005008.2	0.285867	-0.386737	3.33917	0.0668595	0.795965
AC005009.1	0
AC005009.2	0.096496	-0.440203	3.33712	0.0415786	0.838425
AC005013.5	0.010996	-0.234396	3.34207	0.00617875	0.937347
AC005019.3	0
AC005022.1	0.285867	-0.386737	3.33917	0.0668595	0.795965
AC005027.3	0
AC005029.1	0.285867	-0.386737	3.33917	0.0668595	0.795965
AC005037.2	0
AC005037.3	0.529278	-0.372176	1.66621	-0.0172005	1
AC005041.17	0.0474522	-0.178517	3.34311	0.00600976	0.938208
AC005042.4	1.64737	-0.320765	0.744459	0.210692	0.646226
AC005042.5	0
AC005048.1	0
AC005062.2	0.826575	-0.20654	1.06575	0.0754664	0.783538
AC005071.1	0
AC005076.5	0.408448	-1.06162	2.66595	0.206241	0.64973
AC005082.12	2.39146	-0.699859	0.550484	1.60296	0.205484	0.746022
AC005083.1	3.69687	0.412204	0.490524	0.663365	0.415374	0.86479
AC005104.3	0.119664	0.07536	3.33641	-0.000712639	1
AC005150.1	0
AC005152.2	11.3581	0.803271	0.369638	4.3701	0.0365748	0.492775
AC005152.3	2.13495	-0.0780862	0.601872	-0.0190014	1
AC005154.6	5.12785	0.745009	0.387771	3.64299	0.0563057	0.56029
AC005161.1	0
AC005162.4	0
AC005162.5	0.150348	0.65458	3.33908	0.0801525	0.777091
AC005197.2	0
AC005220.3	0.393844	-1.39855	3.32452	0.452953	0.500936
AC005224.2	0.48853	-1.09773	1.61046	0.482071	0.487486
AC005229.1	0.00308117	0.0201585	3.34208	0.000496227	0.982228
AC005235.1	0
AC005237.4	0.0963457	-0.0031335	3.3422	-0.000214015	1
AC005253.2	0.611846	-0.0643013	1.75937	0.00794935	0.928955
AC005253.4	0.294132	0.18969	3.03604	0.0125196	0.91091
AC005262.2	0.880618	-0.625424	1.11347	0.600006	0.438576
AC005262.3	0.373741	-0.887388	1.73151	0.284813	0.593564
AC005264.2	0.599381	0.501789	1.80284	0.0566209	0.811919
AC005276.1	0.0166059	-0.140989	3.34049	0.00502445	0.943491
AC005281.1	0
AC005281.2	0
AC005284.1	0
AC005301.8	0
AC005304.1	0
AC005306.3	0.249658	0.406606	3.17405	0.0516749	0.820174
AC005307.1	0
AC005307.3	0.294715	-0.386682	3.33917	0.0668484	0.795982
AC005324.6	0
AC005324.7	0
AC005329.7	1.40733	-0.502869	0.909078	0.186751	0.665635
AC005330.2	0
AC005339.2	0.0602184	-0.331773	3.33958	0.0138748	0.906233
AC005355.1	0.288949	-0.169697	3.33887	0.0190047	0.890353
AC005355.2	0
AC005356.1	0.00598583	-0.178543	3.34311	0.00601118	0.938201
AC005358.3	0.0957301	0.284871	3.34202	0.0193209	0.88945
AC005387.2	0.0937859	-0.0755008	3.3416	-0.000854604	1
AC005387.3	0
AC005391.2	0.130337	-0.320566	3.33863	0.012635	0.910502
AC005392.13	0.0579605	0.126613	3.34071	0.00881173	0.925212
AC005394.1	0
AC005477.1	0.649886	-0.383928	3.33072	0.0673034	0.795304
AC005481.5	0.126755	-1.48629	3.32023	0.246	0.619906
AC005487.2	0.0706957	0.123085	3.33703	-0.00160041	1
AC005498.3	0.440778	0.242528	2.99975	-0.0138662	1
AC005498.4	0
AC005518.2	0
AC005519.4	0.0620369	0.0509635	3.33777	0.000564804	0.98104
AC005523.2	3.25357	0.222074	0.498727	0.209832	0.646899	0.931686
AC005523.3	0
AC005532.5	1.69822	-1.42693	0.75226	4.18736	0.0407264
AC005534.8	0.0769204	0.233488	3.34016	0.00974216	0.921375
AC005537.2	0.29203	-0.0686842	3.33886	0.0067334	0.934601
AC005538.5	0
AC005540.3	0.276874	0.0151778	3.11119	3.75795e-05	0.995109
AC005546.2	0.0311372	0.00491061	3.34244	-0.000116537	1
AC005550.3	0
AC005550.4	0
AC005550.5	0
AC005559.2	0
AC005562.1	4.64586	0.545462	0.414019	1.75593	0.185133	0.730451
AC005592.1	0.0201735	-0.0981078	3.34193	0.00114923	0.972957
AC005592.2	0
AC005592.3	0
AC005594.3	0.591654	0.235204	1.56283	0.0468225	0.828688
AC005597.1	0
AC005606.14	0.498747	-0.855565	2.81802	0.138704	0.709573
AC005606.15	0.48236	-0.173262	1.9638	-0.00339656	1
AC005609.1	0.0113264	-0.0981495	3.34193	0.00115003	0.972947
AC005614.3	0.299392	-0.614281	3.3304	0.0936836	0.759545
AC005614.5	0
AC005616.1	0
AC005616.2	0
AC005618.6	0.118859	-0.0378826	3.34001	-0.00135518	1
AC005621.1	0
AC005624.2	0.0105703	0.149563	3.34095	0.00292594	0.956862
AC005625.1	0
AC005682.5	0.704551	0.928816	1.34614	0.702965	0.401789
AC005682.8	0.0499026	0.34963	3.33711	0.0162133	0.898678
AC005702.1	0
AC005702.3	0
AC005702.4	0
AC005703.2	0
AC005703.3	0.00616235	0.0848499	3.34165	0.00182832	0.965894
AC005740.5	0.526609	0.518458	2.72121	0.0294103	0.863835
AC005740.6	0.0894772	0.116839	3.33719	-0.002989	1
AC005754.7	0
AC005754.8	0.0265415	-0.103392	3.34309	0.00141195	0.970026
AC005757.6	0
AC005772.2	0
AC005775.2	0.308762	0.167223	3.33782	-0.0125998	1
AC005779.2	0.00308117	0.0201585	3.34208	0.000496227	0.982228
AC005780.1	0.00308117	0.0201585	3.34208	0.000496227	0.982228
AC005785.2	0.323116	-0.284914	3.33428	0.0083519	0.927184
AC005786.5	0.079137	-0.217318	3.33987	4.57691e-05	0.994602
AC005786.7	0.793423	-0.451555	1.43251	0.127777	0.720748
AC005789.11	0
AC005789.9	0
AC005808.3	0
AC005841.1	0.0937859	-0.0755008	3.3416	-0.000854604	1
AC005863.1	0.00616235	0.0848499	3.34165	0.00182832	0.965894
AC005863.2	0.547117	-0.854698	3.33474	0.335936	0.562185
AC005932.1	0.232512	-0.415527	3.33603	0.0246364	0.875277
AC005943.4	0.299392	-0.614281	3.3304	0.0936836	0.759545
AC005943.5	0.704983	-0.291256	2.85766	0.110837	0.739193
AC005944.2	0.655936	1.26709	1.23492	1.45285	0.228072
AC005954.3	0
AC005954.4	0
AC006000.5	0
AC006003.3	0
AC006004.1	0.0148818	0.100906	3.33813	-0.00255802	1
AC006007.1	0
AC006019.3	0.0754573	-0.445971	3.33754	0.0381888	0.845064
AC006019.4	0.0113264	-0.0981495	3.34193	0.00115003	0.972947
AC006026.13	0.0548793	-0.00316163	3.3422	-0.000216042	1
AC006037.2	0
AC006041.1	0
AC006042.6	0
AC006042.7	0.154651	-0.00881196	3.34017	-0.000709377	1
AC006050.2	0
AC006076.1	0
AC006080.1	0
AC006115.3	0.26125	-0.514341	3.3406	0.128725	0.719757
AC006116.12	0
AC006116.15	0.0135248	-0.326634	3.3391	0.0192438	0.88967
AC006116.17	0.0858914	-0.524187	3.33187	0.0378353	0.845774
AC006116.19	0
AC006116.20	0.392116	-0.342632	3.32642	0.0411725	0.839205
AC006116.21	0.0754573	-0.445971	3.33754	0.0381888	0.845064
AC006116.24	0.15467	0.175002	3.33946	0.00768294	0.930153
AC006126.3	0.0370015	-0.101443	3.34025	0.000242937	0.987564
AC006129.1	0.368893	0.0792782	3.30354	-0.00242775	1
AC006129.2	0.0548793	-0.00316163	3.3422	-0.000216042	1
AC006129.4	0.182764	0.329201	3.33053	-0.0036103	1
AC006130.3	0.0785385	-0.26943	3.33818	0.0202514	0.886837
AC006132.1	0.781201	-0.457848	1.14676	0.0116237	0.914144
AC006159.3	0.404441	0.227053	3.33352	-0.000725295	1
AC006159.4	0
AC006159.5	0
AC006160.5	0.355036	-0.497743	3.33912	0.1133	0.736418
AC006196.1	0
AC006227.1	0
AC006262.10	0
AC006262.4	0
AC006262.5	0.0754573	-0.445971	3.33754	0.0381888	0.845064
AC006262.6	0.709792	-0.976009	2.40476	0.609792	0.434866
AC006272.1	0.145937	0.0249411	3.33249	0.000862118	0.976576
AC006272.2	0
AC006273.4	0.0414664	-0.103436	3.34309	0.00141252	0.97002
AC006273.5	0.0722418	0.0977408	3.33936	-0.000162746	1
AC006273.7	0
AC006277.2	0.421545	-0.604172	2.22298	0.0162042	0.898707
AC006296.1	0.00598583	-0.178543	3.34311	0.00601118	0.938201
AC006296.2	0
AC006369.2	0.079606	-0.960641	3.32497	0.0958483	0.75687
AC006369.3	0
AC006372.1	0.108668	0.130947	3.33655	0.000171612	0.989548
AC006372.4	0.236935	-0.267231	3.33611	0.0166167	0.897432
AC006372.5	0.0614427	-0.217389	3.33987	4.62651e-05	0.994573
AC006373.1	0
AC006378.2	0
AC006380.3	0
AC006432.1	0
AC006445.8	0.755221	0.542909	1.67758	0.117582	0.731672
AC006449.1	0.00598583	-0.178543	3.34311	0.00601118	0.938201
AC006455.1	0
AC006460.2	0.832214	0.625847	1.35591	0.35122	0.553423
AC006480.1	0
AC006482.1	0
AC006486.1	0.24285	-0.320355	2.02128	0.0493966	0.824117
AC006486.9	0.0135248	-0.326634	3.3391	0.0192438	0.88967
AC006538.1	0.306912	0.137266	3.33647	-0.0121397	1
AC006539.1	0
AC006547.13	0.122078	-0.374401	3.33883	0.0284136	0.86614
AC006547.14	0.00308117	0.0201585	3.34208	0.000496227	0.982228
AC006547.15	0.296954	-0.487302	1.91124	0.118499	0.730668
AC006547.8	0.0303841	0.411337	3.33906	0.0263132	0.871138
AC006552.1	0
AC006557.1	0
AC006942.4	0.455376	-0.140574	1.60209	0.0281821	0.866681
AC006946.15	0.0135248	-0.326634	3.3391	0.0192438	0.88967
AC006946.16	0.546813	-1.03949	1.25181	0.833096	0.361379
AC006946.17	0.00598583	-0.178543	3.34311	0.00601118	0.938201
AC006947.1	0.00308117	0.0201585	3.34208	0.000496227	0.982228
AC006953.1	0
AC006960.7	0
AC006967.1	0.285867	-0.386737	3.33917	0.0668595	0.795965
AC006994.2	0.0321365	0.144525	3.33887	0.00301294	0.956226
AC007003.1	0
AC007009.1	0.0763245	0.0962512	3.33593	0.000341503	0.985256
AC007009.2	0
AC007036.4	0.0524749	-0.477627	3.338	0.0323928	0.857168
AC007036.6	0
AC007038.7	0.190289	0.290879	3.33623	0.0144822	0.904212
AC007040.11	0.413872	-0.0503237	3.33732	0.00422777	0.948157
AC007040.5	0.115806	0.21347	3.33781	0.00919363	0.923613
AC007040.6	0.598302	0.356685	3.33082	0.00615537	0.937465
AC007040.7	0.00308117	0.0201585	3.34208	0.000496227	0.982228
AC007040.8	0
AC007041.1	0
AC007050.17	0.187572	-0.0742572	3.34048	-0.000854304	1
AC007091.1	0
AC007092.1	6.26323	-0.466622	0.356067	1.8007	0.179628	0.726102
AC007096.1	0
AC007098.1	0.0372996	0.212611	3.34123	0.0140184	0.905751
AC007099.1	0
AC007106.1	0
AC007114.1	0.00598583	-0.178543	3.34311	0.00601118	0.938201
AC007126.1	0.00308117	0.0201585	3.34208	0.000496227	0.982228
AC007128.1	0.166392	-0.536175	3.32543	0.0175168	0.894707
AC007131.1	0.12307	-0.244577	3.34029	0.00714055	0.932657
AC007131.2	0.253076	-0.103386	3.34309	0.00141185	0.970027
AC007161.5	0.285867	-0.386737	3.33917	0.0668595	0.795965
AC007163.3	0.072013	0.0400967	3.33757	0.000982356	0.974996
AC007163.6	0.063269	-0.103419	3.34309	0.00141216	0.970024
AC007179.1	0
AC007182.6	0.271237	-0.0998865	3.33539	0.00529206	0.942008
AC007192.6	0.0889821	-0.912165	3.32859	0.102916	0.748357
AC007193.10	0
AC007193.6	0.0113264	-0.0981495	3.34193	0.00115003	0.972947
AC007193.8	0.00308117	0.0201585	3.34208	0.000496227	0.982228
AC007193.9	0.00308117	0.0201585	3.34208	0.000496227	0.982228
AC007204.1	0.0927239	0.300457	3.34195	0.0203766	0.88649
AC007204.2	0
AC007216.2	0
AC007228.11	0.326142	0.526482	3.327	0.0302328	0.861963
AC007228.5	0
AC007228.9	0.0425901	0.372163	3.33791	0.0258865	0.872178
AC007242.1	0
AC007246.3	1.76416	-0.716313	0.740963	1.22414	0.26855
AC007249.3	0
AC007250.4	0.0614427	-0.217389	3.33987	4.62651e-05	0.994573
AC007251.2	0
AC007255.8	0.00308117	0.0201585	3.34208	0.000496227	0.982228
AC007271.3	0
AC007277.3	0
AC007278.2	0
AC007278.3	0.0927239	0.300457	3.34195	0.0203766	0.88649
AC007285.6	0.0614427	-0.217389	3.33987	4.62651e-05	0.994573
AC007285.7	0
AC007292.3	0.276827	0.568535	3.33306	0.0687892	0.793108
AC007292.4	0.0937859	-0.0755008	3.3416	-0.000854604	1
AC007292.6	0.293356	0.751419	2.99086	0.159456	0.689658
AC007292.7	0.0135248	-0.326634	3.3391	0.0192438	0.88967
AC007308.6	0.185704	-0.779546	3.32948	0.0669028	0.795901
AC007308.7	0.0113264	-0.0981495	3.34193	0.00115003	0.972947
AC007317.1	0
AC007319.1	0.0860035	0.32682	3.3358	0.0109442	0.916682
AC007327.5	0.26125	-0.514341	3.3406	0.128725	0.719757
AC007333.1	0.522499	-0.918152	3.33402	0.0984934	0.753645
AC007349.4	0
AC007349.5	0
AC007349.7	0
AC007353.1	0.0148818	0.100906	3.33813	-0.00255802	1
AC007358.1	0
AC007362.3	0.3745	-0.753979	3.32805	0.0442926	0.83331
AC007364.1	0
AC007365.1	0.126538	-0.103403	3.34309	0.00141195	0.970026
AC007365.3	0.104123	-0.401504	3.33683	0.0214117	0.883663
AC007375.1	0.0270495	-0.501198	3.33057	0.0250897	0.874144
AC007381.2	0.0767937	-0.326583	3.3391	0.0192395	0.889682
AC007381.3	0.0148818	0.100906	3.33813	-0.00255802	1
AC007382.1	0.0895686	-0.613133	3.33241	0.0700547	0.791257
AC007383.3	0.116306	0.205027	3.3381	0.00719301	0.932411
AC007383.4	0.295822	0.391675	3.33343	0.0401512	0.841185
AC007386.2	0.1146	0.16543	3.33481	0.0107542	0.917405
AC007386.4	0.547117	-0.854698	3.33474	0.335936	0.562185
AC007389.3	0.157055	-0.0754577	3.3416	-0.000854411	1
AC007389.4	0
AC007390.5	11.3842	0.0999739	0.311534	0.10296	0.748306	0.956729
AC007391.2	0
AC007392.3	0.0430258	-0.631239	3.3349	0.0568319	0.811575
AC007392.4	0.0754573	-0.445971	3.33754	0.0381888	0.845064
AC007395.3	0.0957301	0.284871	3.34202	0.0193209	0.88945
AC007401.2	0
AC007403.1	0
AC007403.2	0
AC007403.3	0
AC007405.2	0.531508	-0.23547	3.3368	0.0453394	0.831381
AC007405.4	0.379725	-0.454806	3.1902	-0.0206797	1
AC007405.6	1.06259	-0.297455	1.05412	0.0114142	0.914918
AC007405.8	0.0937859	-0.0755008	3.3416	-0.000854604	1
AC007421.1	0
AC007422.1	0
AC007431.1	0.00308117	0.0201585	3.34208	0.000496227	0.982228
AC007436.1	0.00308117	0.0201585	3.34208	0.000496227	0.982228
AC007461.1	0.1063	0.516722	3.34118	0.0750104	0.784177
AC007461.2	0.106726	0.132667	3.34217	0.0105136	0.918331
AC007463.2	0.0614427	-0.217389	3.33987	4.62651e-05	0.994573
AC007464.1	0.0937859	-0.0755008	3.3416	-0.000854604	1
AC007528.1	0
AC007551.3	0.384949	0.156468	2.38641	0.00300725	0.956267
AC007556.3	0
AC007557.1	0
AC007557.2	0
AC007557.3	0
AC007557.4	0.063269	-0.103419	3.34309	0.00141216	0.970024
AC007563.1	0.247394	-0.146129	3.33306	0.0042273	0.94816
AC007563.3	0.0220202	0.173275	3.33934	0.00324957	0.954541
AC007563.5	0
AC007566.10	1.22861	-0.725797	0.788489	0.731427	0.392421
AC007567.1	0.0148818	0.100906	3.33813	-0.00255802	1
AC007620.3	2.7217	-0.24187	0.566337	0.15868	0.690375	0.944787
AC007652.1	0
AC007679.3	0.352407	-0.102982	2.35745	-0.00487848	1
AC007680.2	0.0937859	-0.0755008	3.3416	-0.000854604	1
AC007682.1	0.109288	0.246605	3.33694	0.00603423	0.938082
AC007682.2	0
AC007682.3	0
AC007731.1	0
AC007740.1	0.455111	-0.751559	3.33209	0.150305	0.698244
AC007743.1	0.181164	0.500124	3.33352	0.036754	0.847967
AC007750.5	0.285867	-0.386737	3.33917	0.0668595	0.795965
AC007773.2	0.311695	0.56493	3.33203	0.0379803	0.845483
AC007773.3	0
AC007787.2	0.0148818	0.100906	3.33813	-0.00255802	1
AC007795.1	0.0937859	-0.0755008	3.3416	-0.000854604	1
AC007796.1	0.0220202	0.173275	3.33934	0.00324957	0.954541
AC007879.1	0
AC007879.2	0.0526392	-0.0306925	3.33683	0.00104218	0.974247
AC007879.3	0
AC007879.4	0
AC007879.5	0.0779988	-0.0556357	3.3371	-0.00025601	1
AC007879.6	0
AC007879.7	0.171937	0.130997	3.33655	0.000173127	0.989502
AC007880.1	0.442955	0.0408396	3.33905	-0.00432598	1
AC007919.2	0
AC007950.1	0
AC007952.5	0
AC007966.1	0
AC007970.1	0.411881	-0.0778451	3.33143	0.00717199	0.93251
AC008060.5	0
AC008060.7	0.285867	-0.386737	3.33917	0.0668595	0.795965
AC008060.8	0.0148818	0.100906	3.33813	-0.00255802	1
AC008063.2	0
AC008063.3	0.0927239	0.300457	3.34195	0.0203766	0.88649
AC008067.2	0
AC008069.1	0.300749	-0.0751012	3.33599	0.010483	0.91845
AC008073.7	0
AC008073.9	0.0245207	-0.480443	3.336	0.0322292	0.857526
AC008074.3	0.0471215	0.441913	3.33701	0.0366267	0.848227
AC008074.4	0.7488	0.346003	1.55891	0.130235	0.718189
AC008088.4	0.0938186	0.287522	3.34098	0.0162748	0.898487
AC008132.13	0.349136	-0.386691	3.33917	0.066851	0.795978
AC008154.5	0
AC008163.4	0.00598583	-0.178543	3.34311	0.00601118	0.938201
AC008166.1	0
AC008174.3	0.00884717	-0.103419	3.34309	0.00141216	0.970024
AC008267.1	0
AC008268.1	0.0937859	-0.0755008	3.3416	-0.000854604	1
AC008269.2	0.211983	0.771091	3.33589	0.133798	0.714526
AC008271.1	0.0148818	0.100906	3.33813	-0.00255802	1
AC008277.1	0.605217	-0.694825	2.26814	0.189324	0.66348
AC008278.2	0.0135248	-0.326634	3.3391	0.0192438	0.88967
AC008278.3	0
AC008281.1	0
AC008391.1	0
AC008394.1	0
AC008397.1	0.063269	-0.103419	3.34309	0.00141216	0.970024
AC008410.1	0
AC008440.10	0
AC008440.5	0.769811	1.24251	1.35814	1.41985	0.233428
AC008443.1	0.220585	-0.213563	3.32549	0.0110429	0.916308
AC008498.1	0
AC008592.4	0
AC008592.5	0.116328	0.0364355	3.33965	0.000717025	0.978637
AC008592.8	3.10931	-0.0202772	0.570563	0.000231693	0.987855	1
AC008674.1	0
AC008686.1	0
AC008691.1	0
AC008694.3	0
AC008697.1	0.169742	0.733865	3.33449	0.0765919	0.78197
AC008703.1	0.0957301	0.284871	3.34202	0.0193209	0.88945
AC008706.1	0
AC008738.2	0
AC008746.12	0.0938186	0.287522	3.34098	0.0162748	0.898487
AC008746.3	0
AC008752.3	0
AC008753.4	0
AC008753.6	0
AC008781.7	0.348318	-0.271633	2.34677	0.0407704	0.839982
AC008834.1	0.317005	-0.307034	3.33817	0.0512328	0.820932
AC008914.1	0
AC008937.2	0.176759	-0.12235	3.33643	0.00404677	0.949277
AC008937.3	0
AC008938.1	0
AC008940.1	0
AC008948.1	0.835989	0.311615	1.10296	0.129343	0.719114
AC008964.1	0.834875	-0.297411	1.20258	0.102505	0.748844
AC008982.2	0.889891	1.54172	1.54268	1.20272	0.27278
AC008984.2	0
AC008991.1	0
AC008992.1	0.00308117	0.0201585	3.34208	0.000496227	0.982228
AC009005.2	0.313702	-0.806144	3.32441	0.173113	0.67736
AC009014.3	0.0614427	-0.217389	3.33987	4.62651e-05	0.994573
AC009060.1	0
AC009065.1	0.162516	0.464019	3.3375	0.0471995	0.82801
AC009065.2	0.00884717	-0.103419	3.34309	0.00141216	0.970024
AC009095.4	0.0937859	-0.0755008	3.3416	-0.000854604	1
AC009110.1	0
AC009120.10	0
AC009120.4	0.0864533	-0.611954	3.33665	0.0610485	0.804846
AC009120.5	0
AC009120.6	2.60112	0.863895	0.677078	1.62147	0.202888	0.742922
AC009133.12	0.121688	0.70448	3.33468	0.0808597	0.776136
AC009133.14	7.19208	0.119324	0.419509	0.0743283	0.785136	0.964227
AC009133.15	0.814693	0.072196	1.1206	0.012602	0.910618
AC009133.17	0.170875	0.538938	3.33699	0.0604098	0.805849
AC009133.20	0.0105703	0.149563	3.34095	0.00292594	0.956862
AC009133.21	0.336707	-1.01442	3.33112	0.301063	0.583217
AC009134.1	0
AC009142.1	0
AC009158.1	0.327334	-0.386709	3.33917	0.0668543	0.795973
AC009166.5	0.26125	-0.514341	3.3406	0.128725	0.719757
AC009196.1	0
AC009227.2	0
AC009227.3	0
AC009228.1	0.174253	0.171781	3.33594	0.0051145	0.942987
AC009229.5	0
AC009229.6	0
AC009232.2	0.0754573	-0.445971	3.33754	0.0381888	0.845064
AC009234.2	0
AC009236.1	0.0864533	-0.611954	3.33665	0.0610485	0.804846
AC009262.2	0
AC009276.4	0
AC009297.1	0
AC009299.2	0.165273	0.376849	3.3357	0.0314563	0.859226
AC009299.3	2.15097	0.757011	0.750742	0.86284	0.352945
AC009303.1	0.0254964	-0.503822	3.33634	0.032569	0.856784
AC009305.1	0
AC009312.1	0
AC009313.1	0.063269	-0.103419	3.34309	0.00141216	0.970024
AC009336.1	0
AC009336.24	0.00598583	-0.178543	3.34311	0.00601118	0.938201
AC009365.3	0.522499	-0.918152	3.33402	0.0984934	0.753645
AC009365.4	0
AC009403.2	0.769782	-0.959659	1.14606	0.632564	0.426416
AC009404.2	0.754791	0.351639	1.22506	0.0248868	0.874649
AC009410.1	0.116667	0.142719	3.34094	0.00284102	0.957492
AC009411.1	0.0754573	-0.445971	3.33754	0.0381888	0.845064
AC009411.2	0
AC009473.1	0.0245207	-0.480443	3.336	0.0322292	0.857526
AC009478.1	0
AC009480.3	0.0289102	-0.184924	3.34096	0.001665	0.967452
AC009487.4	0
AC009487.5	0
AC009492.1	0
AC009495.1	0
AC009495.2	0.65915	-1.00813	1.35907	0.922762	0.336751
AC009495.3	0.14996	-0.767808	3.3289	0.063005	0.801808
AC009495.4	0.19307	0.357581	3.34152	0.0442783	0.833337
AC009498.1	0
AC009499.1	0
AC009499.2	0
AC009501.4	2.6578	0.026719	0.784865	-0.00456647	1	1
AC009502.4	0.237405	-0.59531	3.32261	0.00580826	0.939251
AC009505.2	0.600759	0.306293	1.18499	0.143262	0.70506
AC009505.4	0
AC009506.1	2.62938	-0.901751	0.543158	2.82556	0.0927743	0.62354
AC009508.1	0
AC009518.4	0.379653	-0.362304	3.33771	0.0544233	0.815538
AC009518.8	0
AC009531.2	0.0614427	-0.217389	3.33987	4.62651e-05	0.994573
AC009542.2	0.028006	0.0976585	3.33936	-0.000162953	1
AC009677.1	0
AC009784.3	0
AC009831.1	0
AC009878.2	0
AC009892.1	0
AC009892.10	0.0957301	0.284871	3.34202	0.0193209	0.88945
AC009948.5	0.691797	-0.555383	1.15359	0.303949	0.581417
AC009950.2	0.135282	0.040142	3.33757	0.00098342	0.974983
AC009955.8	0
AC009961.3	0.486118	-0.292726	1.43617	0.0323859	0.857183
AC009965.2	0
AC009970.1	0
AC009994.2	0
AC010082.2	0
AC010084.1	0
AC010090.1	0
AC010091.1	2.79702	-0.0532024	0.710497	-0.00544152	1	1
AC010092.1	0
AC010095.5	0.26125	-0.514341	3.3406	0.128725	0.719757
AC010096.1	0.0316994	-0.647535	3.3354	0.0545131	0.815388
AC010096.2	0
AC010127.3	1.5331	-1.12527	0.860176	1.78328	0.181747
AC010127.5	0.009067	-0.0535837	3.34197	-0.000247814	1
AC010132.10	0
AC010136.2	0.0135248	-0.326634	3.3391	0.0192438	0.88967
AC010139.1	0.0548793	-0.00316163	3.3422	-0.000216042	1
AC010145.4	0
AC010148.1	0.010996	-0.234396	3.34207	0.00617875	0.937347
AC010203.1	0
AC010226.4	1.10276	-0.516391	0.941056	0.227622	0.633293
AC010311.1	0
AC010327.2	0.800441	-0.925365	1.78278	0.517906	0.471736
AC010336.1	1.9116	0.115946	0.762214	0.0418636	0.83788
AC010441.1	0.287495	-0.247792	2.54922	0.0165089	0.897764
AC010458.1	0
AC010468.2	0
AC010504.2	0.00308117	0.0201585	3.34208	0.000496227	0.982228
AC010524.2	0.778902	-0.0395652	1.42646	0.000939287	0.97555
AC010524.4	0.00616235	0.0848499	3.34165	0.00182832	0.965894
AC010525.4	0.00308117	0.0201585	3.34208	0.000496227	0.982228
AC010525.6	0
AC010525.7	0.0166059	-0.140989	3.34049	0.00502445	0.943491
AC010536.1	0.463967	0.158643	3.33484	-0.0104957	1
AC010547.9	0.0148818	0.100906	3.33813	-0.00255802	1
AC010609.1	0
AC010641.1	0
AC010642.1	0.0202395	0.00937629	3.34	0.00011035	0.991619
AC010649.1	0
AC010729.1	0.0889821	-0.912165	3.32859	0.102916	0.748357
AC010729.2	0.0148818	0.100906	3.33813	-0.00255802	1
AC010729.3	0
AC010731.2	0
AC010731.3	0
AC010731.4	0
AC010733.4	0.0148818	0.100906	3.33813	-0.00255802	1
AC010745.1	0.063269	-0.103419	3.34309	0.00141216	0.970024
AC010745.2	0.0781508	0.100953	3.33813	-0.00255897	1
AC010745.3	0
AC010745.4	0
AC010746.3	0
AC010761.10	0.437549	0.0727063	2.21881	0.004072	0.94912
AC010761.13	0
AC010761.14	0
AC010761.6	0.105112	-0.072902	3.34042	-0.000911928	1
AC010761.8	1.4591	-0.273243	0.917765	-0.00661857	1
AC010761.9	0.212561	0.229402	3.33314	-0.00110087	1
AC010880.1	0.0551156	-0.0128436	3.33861	0.000346623	0.985146
AC010883.5	0.775343	-0.199872	1.2924	-0.0268829	1
AC010884.1	0.0148818	0.100906	3.33813	-0.00255802	1
AC010890.1	0.0614427	-0.217389	3.33987	4.62651e-05	0.994573
AC010894.3	0.221395	-0.0267802	3.27987	-0.00142447	1
AC010894.5	0.0105703	0.149563	3.34095	0.00292594	0.956862
AC010907.2	0.171187	0.0173079	3.33779	0.000443733	0.983194
AC010907.5	0
AC010928.1	0
AC010930.1	0
AC010967.2	0.0265415	-0.103392	3.34309	0.00141195	0.970026
AC010967.3	0
AC010969.1	0.310116	-0.616931	3.33769	0.129748	0.718694
AC010971.1	0.0754573	-0.445971	3.33754	0.0381888	0.845064
AC010974.3	0
AC010976.2	0.690625	-0.493043	1.43304	0.14839	0.700079
AC010982.1	0.746593	-0.59889	1.47478	0.0157508	0.900126
AC010982.2	0
AC010983.1	0
AC010987.5	0
AC010987.6	0.0135248	-0.326634	3.3391	0.0192438	0.88967
AC011043.1	1.95338	-0.0108614	0.67669	-0.00526132	1
AC011073.1	0
AC011193.1	0
AC011196.3	0
AC011239.1	0
AC011243.1	0
AC011247.3	0
AC011286.1	0.26125	-0.514341	3.3406	0.128725	0.719757
AC011288.2	0.428931	-0.0438233	2.98929	0.00336521	0.95374
AC011290.4	0
AC011294.3	0.379686	0.0407935	3.33905	-0.00432072	1
AC011298.2	0.285867	-0.386737	3.33917	0.0668595	0.795965
AC011306.1	0.0135248	-0.326634	3.3391	0.0192438	0.88967
AC011306.2	0
AC011313.1	0
AC011343.1	0.4449	-0.690238	3.32168	0.0363012	0.848895
AC011366.3	0
AC011407.1	0
AC011416.1	0.010996	-0.234396	3.34207	0.00617875	0.937347
AC011453.1	0
AC011484.1	0.334094	-0.432716	1.80284	0.0516486	0.820219
AC011499.1	0.010996	-0.234396	3.34207	0.00617875	0.937347
AC011500.1	0
AC011513.4	0.300749	-0.0751012	3.33599	0.010483	0.91845
AC011516.1	0
AC011516.2	0.399638	-1.23623	3.31958	0.259594	0.610399
AC011518.1	0.157055	-0.0754577	3.3416	-0.000854411	1
AC011518.2	0
AC011523.2	0.26125	-0.514341	3.3406	0.128725	0.719757
AC011524.1	0.0148818	0.100906	3.33813	-0.00255802	1
AC011524.2	0
AC011525.2	0.253922	0.0485768	3.33946	0.00240229	0.960909
AC011525.4	0
AC011526.1	0.80535	-1.04033	2.40599	0.319836	0.571706
AC011551.3	0.127778	0.0913466	3.33767	0.000501267	0.982138
AC011558.5	1.32397	1.11928	0.951757	1.74356	0.186688
AC011591.1	0
AC011625.1	0
AC011626.1	0
AC011648.1	0
AC011718.2	0
AC011738.4	0.177249	0.121951	3.33512	0.00632619	0.936605
AC011747.3	0
AC011747.4	0.330228	-0.222066	3.33234	-0.0113084	1
AC011747.6	0
AC011747.7	0
AC011752.1	0.0791626	-0.487658	3.32926	0.0254043	0.873364
AC011753.5	0.0113264	-0.0981495	3.34193	0.00115003	0.972947
AC011754.1	0
AC011755.1	0.171937	0.130997	3.33655	0.000173127	0.989502
AC011841.1	3.15373	1.18061	0.618775	3.72237	0.053688	0.551547
AC011841.4	0
AC011841.6	0
AC011841.7	0
AC011841.8	0
AC011841.9	0
AC011891.5	0
AC011893.3	0
AC011897.2	0.0614427	-0.217389	3.33987	4.62651e-05	0.994573
AC011899.10	0.184158	0.247944	3.33309	0.00735663	0.931649
AC011899.9	0.817025	-0.468244	2.27042	0.125125	0.723541
AC011901.2	0
AC011995.1	0
AC011995.3	0.26125	-0.514341	3.3406	0.128725	0.719757
AC011997.1	0
AC011998.1	0.121845	-0.0284095	3.34021	-0.000729757	1
AC012065.4	0.543367	-0.815667	3.33676	0.108912	0.741387
AC012065.7	0.0937859	-0.0755008	3.3416	-0.000854604	1
AC012074.2	0.0614427	-0.217389	3.33987	4.62651e-05	0.994573
AC012075.2	0
AC012123.1	0.0784245	-0.442483	3.3381	0.0145661	0.903936
AC012146.7	3.11514	0.11416	0.55958	0.0491258	0.824591	0.974346
AC012181.1	0
AC012307.2	0.285867	-0.386737	3.33917	0.0668595	0.795965
AC012307.3	1.37748	0.485785	0.840168	0.463328	0.496073
AC012309.5	0.130697	-0.301378	3.33943	0.00693515	0.933631
AC012313.1	0.00308117	0.0201585	3.34208	0.000496227	0.982228
AC012314.20	0.0311372	0.00491061	3.34244	-0.000116537	1
AC012314.8	0.574618	-0.966442	1.66954	0.39329	0.530575
AC012317.1	0
AC012322.1	0
AC012354.6	0.20844	0.0403876	3.33558	8.29387e-06	0.997702
AC012358.7	0
AC012358.8	0.922613	0.661359	1.17828	0.525659	0.468438
AC012360.4	0
AC012360.6	0.0135248	-0.326634	3.3391	0.0192438	0.88967
AC012361.1	0
AC012362.1	0
AC012363.13	0
AC012363.4	0.0711799	-0.512708	3.33287	0.0306958	0.860921
AC012368.1	0.149264	0.050679	3.33714	0.00367692	0.951648
AC012370.2	0.0220202	0.173275	3.33934	0.00324957	0.954541
AC012370.3	0.0311372	0.00491061	3.34244	-0.000116537	1
AC012391.1	0
AC012414.1	0
AC012442.5	0.00308117	0.0201585	3.34208	0.000496227	0.982228
AC012442.6	0.0292894	0.193727	3.33678	-0.00246362	1
AC012445.1	0.0887211	0.309725	3.33669	0.00231266	0.961644
AC012451.1	0
AC012456.3	0.665521	-0.684388	3.33326	0.109577	0.740626
AC012456.4	0.272246	-0.656287	3.33904	0.165816	0.683857
AC012457.2	0
AC012462.1	0.0958051	0.416554	3.34147	0.0540442	0.81617
AC012462.2	0
AC012462.3	0
AC012467.1	0
AC012485.2	0.0431474	-0.140911	3.34049	0.00502155	0.943507
AC012487.2	0.144015	-0.0152301	3.33397	0.000599934	0.980459
AC012493.2	0
AC012494.1	0
AC012499.1	0.12988	0.262012	3.33778	0.0160854	0.899076
AC012501.2	0
AC012506.1	0.0754573	-0.445971	3.33754	0.0381888	0.845064
AC012506.2	0
AC012506.3	0
AC012506.4	0
AC012507.3	0.379653	-0.362304	3.33771	0.0544233	0.815538
AC012507.4	0.0135248	-0.326634	3.3391	0.0192438	0.88967
AC012513.6	0
AC012531.25	0.660227	-1.33376	3.31389	0.172519	0.677883
AC012593.1	0.26125	-0.514341	3.3406	0.128725	0.719757
AC012594.1	0.155229	-0.185395	3.33847	-0.00441314	1
AC012613.2	0.437649	-0.541264	3.32616	0.0802828	0.776915
AC012627.1	0
AC012668.1	0
AC012668.2	0.0148818	0.100906	3.33813	-0.00255802	1
AC012668.3	0
AC013264.2	0.26125	-0.514341	3.3406	0.128725	0.719757
AC013268.5	0.00884717	-0.103419	3.34309	0.00141216	0.970024
AC013271.3	0.0754573	-0.445971	3.33754	0.0381888	0.845064
AC013275.1	0
AC013275.2	0.0937859	-0.0755008	3.3416	-0.000854604	1
AC013283.1	0.190718	0.539906	3.33694	0.0401154	0.841255
AC013394.2	53.2668	-0.11192	0.195544	0.332943	0.563931	0.910485
AC013401.2	0
AC013402.2	0.0414664	-0.103436	3.34309	0.00141252	0.97002
AC013402.3	0
AC013402.5	0
AC013436.6	0
AC013448.1	0
AC013448.2	0
AC013449.1	0.0367795	-0.154655	3.33986	0.00690059	0.933796
AC013460.1	0.0754573	-0.445971	3.33754	0.0381888	0.845064
AC013463.2	0
AC013472.3	0.382735	-0.146445	3.33744	0.0131128	0.908833
AC013472.4	0
AC013480.2	0
AC013727.1	0
AC013733.3	0
AC013733.4	0.26125	-0.514341	3.3406	0.128725	0.719757
AC015660.1	0.0937859	-0.0755008	3.3416	-0.000854604	1
AC015688.3	0.009067	-0.0535837	3.34197	-0.000247814	1
AC015691.13	0
AC015820.1	0
AC015849.12	0.00308117	0.0201585	3.34208	0.000496227	0.982228
AC015849.13	0.0330162	0.0440158	3.33878	0.000315656	0.985825
AC015849.16	0.26125	-0.514341	3.3406	0.128725	0.719757
AC015849.19	0.0148818	0.100906	3.33813	-0.00255802	1
AC015849.2	0
AC015922.6	0.285867	-0.386737	3.33917	0.0668595	0.795965
AC015923.1	0
AC015933.2	0
AC015936.3	0
AC015969.3	0.324519	-0.514296	3.3406	0.128714	0.719769
AC015971.1	0
AC015971.2	1.68326	0.56421	0.876374	0.387004	0.533879
AC015977.6	0
AC015987.1	0.0553796	-0.722029	3.33417	0.0714831	0.78919
AC015987.2	2.94578	0.781011	0.62005	1.65996	0.197609	0.738017
AC015989.2	0
AC016194.1	0
AC016251.1	0.336707	-1.01442	3.33112	0.301063	0.583217
AC016292.1	0
AC016405.2	0
AC016543.1	0.010996	-0.234396	3.34207	0.00617875	0.937347
AC016559.1	0
AC016582.2	0.299392	-0.614281	3.3304	0.0936836	0.759545
AC016586.1	0.686813	-0.133088	2.91066	0.00967243	0.921656
AC016626.2	0
AC016629.3	0
AC016629.8	1.13346	0.823285	0.953905	0.921521	0.337076
AC016644.1	0.0316994	-0.647535	3.3354	0.0545131	0.815388
AC016683.5	0.604254	-1.15541	3.32839	0.396762	0.528766
AC016683.6	8.32824	0.370717	0.36275	1.06296	0.30254	0.815591
AC016700.2	0.23571	0.760388	3.33631	0.123102	0.725694
AC016700.3	0.0238567	0.0850105	3.34165	0.00182998	0.965878
AC016700.5	0.0577483	-0.729189	3.33292	0.0665224	0.796469
AC016710.1	0
AC016716.2	0
AC016722.1	0.00308117	0.0201585	3.34208	0.000496227	0.982228
AC016722.2	4.38149	-0.392542	0.59493	0.380461	0.537357	0.901105
AC016722.3	0.186543	0.729424	3.33843	0.093675	0.759556
AC016722.4	1.37626	1.35813	0.836166	3.41143	0.0647462
AC016723.4	0.0105703	0.149563	3.34095	0.00292594	0.956862
AC016725.4	0.242536	0.645362	3.33508	0.0712616	0.789509
AC016727.1	0
AC016730.1	0.0937859	-0.0755008	3.3416	-0.000854604	1
AC016735.1	0
AC016735.2	1.10137	0.953204	1.21618	0.726953	0.393873
AC016735.3	0
AC016738.3	0.615023	-0.338674	3.32889	0.0610689	0.804814
AC016738.4	0.672805	-0.262819	1.12239	0.0811558	0.775737
AC016747.3	3.7478	0.161121	0.429596	0.142459	0.705848	0.948179
AC016751.2	0
AC016757.3	0.566118	0.133409	3.33759	-0.0120861	1
AC016764.1	0
AC016768.1	0
AC016821.1	0
AC016831.7	0.656407	-0.748628	2.99854	0.0677434	0.794651
AC016885.1	0.571735	-0.702085	3.33479	0.128723	0.719759
AC016903.1	0
AC016907.3	0.0625752	0.413491	3.33532	0.0127619	0.910055
AC016909.1	0
AC016910.1	0
AC016912.3	0
AC016994.2	0
AC016995.3	0.414046	-0.635247	1.94185	0.28176	0.59555
AC016999.2	0.00598583	-0.178543	3.34311	0.00601118	0.938201
AC017002.1	0.19718	-1.68728	3.31618	0.290247	0.590062
AC017002.2	0.0135248	-0.326634	3.3391	0.0192438	0.88967
AC017002.4	0
AC017006.2	0.0148818	0.100906	3.33813	-0.00255802	1
AC017006.3	0
AC017028.3	0
AC017028.8	0
AC017048.1	0
AC017048.2	0
AC017048.3	0
AC017048.4	0
AC017053.1	0
AC017060.1	0
AC017074.1	0.285867	-0.386737	3.33917	0.0668595	0.795965
AC017074.2	0.0851134	-0.148611	3.33983	-0.000637401	1
AC017076.5	0.0223224	-0.229181	3.34092	0.00552802	0.940731
AC017099.3	2.60561	0.0599872	0.57847	0.0134814	0.907566	0.989423
AC017101.10	0.292497	0.0974093	2.54004	-0.00206741	1
AC017104.2	0
AC017104.6	0.0653231	0.0850348	3.34165	0.001831	0.965869
AC018359.1	0.00308117	0.0201585	3.34208	0.000496227	0.982228
AC018445.1	0
AC018450.1	0
AC018462.2	0
AC018464.3	0
AC018470.1	0.285867	-0.386737	3.33917	0.0668595	0.795965
AC018470.4	0.40185	-0.605635	3.33249	0.164142	0.685372
AC018495.3	0.0148818	0.100906	3.33813	-0.00255802	1
AC018506.1	0
AC018618.1	0
AC018635.1	0
AC018643.4	0
AC018647.3	0.196695	-0.185367	3.33847	-0.00441281	1
AC018685.1	0.0194174	0.149603	3.34095	0.00292685	0.956855
AC018690.1	0
AC018693.6	0
AC018705.5	0.34731	-0.499214	3.3368	0.062454	0.802658
AC018717.1	0
AC018730.1	0.355036	-0.497743	3.33912	0.1133	0.736418
AC018730.3	0.108804	-0.242712	3.33574	0.0142902	0.904846
AC018730.4	0
AC018731.3	0
AC018737.1	2.36145	0.156956	0.654706	0.0804223	0.776726	0.962246
AC018737.3	0.0606447	-0.221454	3.33944	0.00565086	0.940078
AC018742.1	0
AC018755.1	0.116664	-0.0463712	3.33834	0.00158248	0.968268
AC018755.17	0.11858	-0.489366	3.33809	0.028651	0.865587
AC018766.4	0.520744	-0.257216	1.53538	0.0105799	0.918075
AC018766.5	0.531189	0.635592	1.90675	0.227823	0.633143
AC018766.6	0
AC018767.1	0
AC018799.1	0
AC018816.3	0.521727	-0.906869	1.32541	0.551616	0.457658
AC018832.1	0
AC018866.1	0
AC018867.2	0.0968671	0.0472956	3.34059	0.00233083	0.961494
AC018878.3	0.0614427	-0.217389	3.33987	4.62651e-05	0.994573
AC018890.4	0.102666	0.287564	3.34098	0.0162785	0.898476
AC018890.6	0.191011	0.61535	3.33274	0.0325661	0.856791
AC019046.1	0
AC019048.1	0.0937859	-0.0755008	3.3416	-0.000854604	1
AC019051.1	0
AC019055.1	0
AC019064.1	0
AC019068.2	0
AC019117.1	0
AC019117.2	0.00598583	-0.178543	3.34311	0.00601118	0.938201
AC019118.2	0.00598583	-0.178543	3.34311	0.00601118	0.938201
AC019118.3	0
AC019118.4	0
AC019171.1	0.0148818	0.100906	3.33813	-0.00255802	1
AC019172.2	0.142282	-0.390953	3.33866	0.0133253	0.9081
AC019181.2	0.530719	-0.592807	1.54886	0.0785015	0.779338
AC019185.4	0
AC019186.1	0.122715	0.153878	3.3321	0.00195882	0.964698
AC019198.1	0
AC019201.1	0
AC019205.1	0
AC019221.4	0.0920024	0.0311633	3.34035	0.000576303	0.980848
AC019294.1	0
AC019349.5	0
AC020571.3	0.548198	1.42866	3.32749	0.316066	0.573982
AC020594.5	0.251241	-0.664635	3.14416	0.0850634	0.770549
AC020595.1	0
AC020601.1	0
AC020743.2	0
AC020743.3	0
AC020743.4	0.00598583	-0.178543	3.34311	0.00601118	0.938201
AC020895.1	0
AC020907.1	0.408319	0.0457509	1.9279	-0.00416793	1
AC020910.1	0
AC020915.1	0
AC020952.1	0
AC020956.3	0.0754573	-0.445971	3.33754	0.0381888	0.845064
AC021016.6	0.353987	0.213974	2.79935	0.0132699	0.90829
AC021016.8	0
AC021021.2	0.0937859	-0.0755008	3.3416	-0.000854604	1
AC021078.1	0
AC021188.4	0.0663501	0.0201997	3.34208	0.000497307	0.982208
AC021218.2	0.457287	-0.331006	2.92924	0.0504357	0.822307
AC021224.1	0
AC021660.1	0
AC021760.1	0
AC021818.1	0.0148818	0.100906	3.33813	-0.00255802	1
AC021860.1	0.0949684	-0.647494	3.33541	0.0545084	0.815396
AC022007.5	1.16753	-0.691104	0.919874	0.638531	0.424243
AC022154.7	0.26125	-0.514341	3.3406	0.128725	0.719757
AC022173.2	0
AC022182.1	0.951955	-0.185278	1.1798	0.0214454	0.883572
AC022182.3	3.67813	0.111419	0.481245	0.0780133	0.780008	0.963752
AC022201.4	0.087429	-0.583971	3.33672	0.0612849	0.804477
AC022201.5	0.0918465	-0.338223	3.33804	0.0188536	0.890787
AC022311.1	0.0697612	0.235858	3.33687	0.00722331	0.932269
AC022400.2	0.229271	0.3738	3.3346	0.0161838	0.89877
AC022431.2	0
AC022431.3	0.0113264	-0.0981495	3.34193	0.00115003	0.972947
AC022498.1	0.757862	-1.29756	2.74874	0.623527	0.42974
AC022532.1	0.00598583	-0.178543	3.34311	0.00601118	0.938201
AC022716.1	0
AC022816.2	0
AC022819.1	0
AC022819.3	0.342482	-0.286671	3.3385	0.072501	0.787729
AC022861.1	0
AC022909.1	0
AC023050.1	0
AC023115.1	0.0135248	-0.326634	3.3391	0.0192438	0.88967
AC023115.2	0.0903392	-0.176006	3.33458	0.00981238	0.921093
AC023115.4	0
AC023128.1	0.00308117	0.0201585	3.34208	0.000496227	0.982228
AC023137.2	0.150989	-0.163578	3.33718	0.00334836	0.953856
AC023157.1	0
AC023347.1	0.0754573	-0.445971	3.33754	0.0381888	0.845064
AC023469.1	0
AC023469.2	0
AC023481.1	0
AC023490.1	0
AC023590.1	0.143715	0.318202	3.33508	-0.000211714	1
AC023593.1	0.285867	-0.386737	3.33917	0.0668595	0.795965
AC023632.1	0.158999	0.284918	3.34202	0.0193239	0.889442
AC023669.1	0
AC023672.2	0
AC023824.1	0
AC024028.1	0
AC024084.1	0
AC024132.1	0.0614427	-0.217389	3.33987	4.62651e-05	0.994573
AC024158.1	0
AC024257.1	0.0316994	-0.647535	3.3354	0.0545131	0.815388
AC024475.1	0
AC024560.2	0.286771	-0.323043	2.56009	0.0279444	0.86724
AC024568.1	0
AC024569.1	0
AC024580.1	0
AC024592.9	0
AC024619.2	0.063269	-0.103419	3.34309	0.00141216	0.970024
AC024704.2	0.063269	-0.103419	3.34309	0.00141216	0.970024
AC024940.1	0.223103	-0.775037	3.32472	0.0750538	0.784116
AC025016.1	0
AC025165.8	0.153248	0.59817	3.33518	0.0327602	0.856369
AC025166.1	0
AC025171.1	0.485889	0.35132	1.67989	0.106785	0.743834
AC025262.1	0.072336	-0.0535411	3.34197	-0.000247833	1
AC025263.3	0.0105703	0.149563	3.34095	0.00292594	0.956862
AC025278.1	0
AC025287.1	0
AC025300.1	0
AC025335.1	0.622522	-0.65255	1.19452	0.516473	0.47235
AC025442.3	0.282906	-0.277172	2.98214	0.00652001	0.935643
AC025594.1	0
AC025674.1	0
AC025811.3	0.252949	-0.454314	2.63188	0.0557381	0.813363
AC025918.2	0
AC026150.5	0
AC026150.8	0
AC026166.1	0
AC026167.1	0
AC026188.1	0.0135248	-0.326634	3.3391	0.0192438	0.88967
AC026202.1	0.630714	-1.25158	2.26291	0.377559	0.538913
AC026202.3	0.0929436	-0.0939873	3.33936	0.00295904	0.956619
AC026202.5	0
AC026310.1	0.0968671	0.0472956	3.34059	0.00233083	0.961494
AC026318.1	0
AC026407.1	0
AC026471.6	0
AC026740.1	0.160692	0.723198	3.33853	0.125751	0.722879
AC026797.1	0
AC026806.2	9.83313	-0.139551	0.295833	0.214357	0.643373	0.931686
AC026904.1	0.0903392	-0.176006	3.33458	0.00981238	0.921093
AC026956.1	0.0148818	0.100906	3.33813	-0.00255802	1
AC027119.1	0
AC027228.1	0.336707	-1.01442	3.33112	0.301063	0.583217
AC027269.2	0
AC027307.1	0.0414664	-0.103436	3.34309	0.00141252	0.97002
AC027307.3	0.130753	-0.513799	3.32975	0.0354112	0.850737
AC027319.1	0
AC027601.1	1.16129	-0.773466	1.19095	0.483427	0.486874
AC027763.2	1.14588	-0.955533	0.861065	1.13897	0.28587
AC027807.1	0
AC027811.1	0
AC034110.1	0.547117	-0.854698	3.33474	0.335936	0.562185
AC034154.1	0
AC034187.2	0
AC034220.3	0.918501	0.883256	0.996244	1.01368	0.314023
AC034228.2	0
AC034228.3	0
AC034228.4	0
AC034243.1	1.2038	1.16743	0.97712	1.65372	0.198453
AC036178.1	0
AC037445.1	0.0105703	0.149563	3.34095	0.00292594	0.956862
AC037459.4	0
AC040977.1	3.50794	0.763442	0.515813	2.25009	0.133607	0.685315
AC046143.2	0
AC046143.3	0.205595	0.770022	3.33101	0.0520239	0.819578
AC051649.12	0
AC051649.16	0.0135248	-0.326634	3.3391	0.0192438	0.88967
AC051649.6	0.0927239	0.300457	3.34195	0.0203766	0.88649
AC053503.11	0.0148818	0.100906	3.33813	-0.00255802	1
AC053503.4	0.0265415	-0.103392	3.34309	0.00141195	0.970026
AC053503.6	0
AC055764.1	0
AC055811.1	0
AC055873.1	0
AC060226.1	0
AC060834.3	0
AC061961.2	0
AC061975.10	0
AC061975.8	0
AC061992.1	0
AC061992.2	0.399976	-1.01434	3.33112	0.301045	0.583228
AC062017.1	0.873646	0.614595	1.26023	0.396503	0.528901
AC062020.1	0
AC062020.2	0
AC062021.1	0
AC062028.1	0.036902	0.275295	3.33673	0.00503243	0.943446
AC062029.1	1.22725	0.272063	0.875321	0.145579	0.702796
AC062031.1	0
AC062032.1	0
AC063976.3	0
AC064834.1	0
AC064834.2	0.103864	-0.531502	3.33002	0.0533386	0.817352
AC064834.3	0.0937859	-0.0755008	3.3416	-0.000854604	1
AC064837.1	0
AC064852.4	0.102666	0.287564	3.34098	0.0162785	0.898476
AC064853.2	0
AC064865.1	0
AC064871.3	0
AC064875.2	0.360463	-0.356806	3.33827	0.0582908	0.809218
AC066593.1	0
AC067718.1	0
AC067742.1	0
AC067945.2	0.0938186	0.287522	3.34098	0.0162748	0.898487
AC067945.4	0.0937859	-0.0755008	3.3416	-0.000854604	1
AC067956.1	0.276083	-0.600045	3.33982	0.157907	0.691091
AC067959.1	2.28151	-0.179926	0.59462	0.0613558	0.804366	0.96924
AC067960.1	0.00308117	0.0201585	3.34208	0.000496227	0.982228
AC067961.1	0
AC067968.3	0
AC067969.1	0.0957301	0.284871	3.34202	0.0193209	0.88945
AC067969.2	0
AC068014.2	0
AC068039.4	0.1334	-0.787161	3.32615	0.0665723	0.796395
AC068057.1	0
AC068057.2	0.383572	-0.47057	3.19022	0.109156	0.741107
AC068134.6	0.0754573	-0.445971	3.33754	0.0381888	0.845064
AC068134.8	0
AC068138.1	0.0938186	0.287522	3.34098	0.0162748	0.898487
AC068196.1	0.00598583	-0.178543	3.34311	0.00601118	0.938201
AC068282.3	0.0171583	-0.045188	3.34057	-0.000185565	1
AC068292.1	0
AC068483.1	0.010996	-0.234396	3.34207	0.00617875	0.937347
AC068489.1	0.285867	-0.386737	3.33917	0.0668595	0.795965
AC068490.1	0.063269	-0.103419	3.34309	0.00141216	0.970024
AC068490.2	0
AC068492.1	0.00598583	-0.178543	3.34311	0.00601118	0.938201
AC068499.10	0.579577	0.402607	3.31947	-0.0807818	1
AC068533.7	0.343005	-0.650887	3.33734	0.0920703	0.761562
AC068535.2	0
AC068535.3	0.0988112	0.401329	3.34154	0.0523917	0.818953
AC068535.4	0
AC068538.4	0.0316994	-0.647535	3.3354	0.0545131	0.815388
AC068542.1	0
AC068542.2	0
AC068580.1	0
AC068580.5	0.00308117	0.0201585	3.34208	0.000496227	0.982228
AC068580.6	2.011	-1.31505	1.03712	1.49281	0.221781
AC068580.7	0
AC068587.2	0
AC068610.3	0.0742649	-0.234355	3.34207	0.00617706	0.937355
AC068620.1	0.137108	0.149621	3.34095	0.00292761	0.95685
AC068643.1	0
AC068669.1	0
AC068718.1	0
AC068831.10	0.153811	-0.2395	3.33775	0.0115263	0.914503
AC068831.15	0.756877	-0.476346	1.14655	0.167087	0.682713
AC068831.3	0
AC068831.6	0.190071	0.157253	3.33758	0.00549085	0.940931
AC068858.1	0.0140772	-0.111962	3.34107	-0.00125001	1
AC069155.1	0
AC069227.1	0
AC069277.2	0.0311372	0.00491061	3.34244	-0.000116537	1
AC069278.4	0.255739	-0.0732866	3.13216	-0.00430949	1
AC069285.1	0.0148818	0.100906	3.33813	-0.00255802	1
AC069363.1	2.00198	-2.36438	3.2923	0.44445	0.504983
AC069368.3	0
AC069394.1	0
AC069513.4	0.0330353	-0.642505	3.32955	0.051178	0.821026
AC069547.1	0.0754343	0.101122	3.3372	-0.00198828	1
AC069547.2	0.305883	-0.329907	3.3324	0.00738007	0.93154
AC072062.1	0
AC072062.3	0.0135248	-0.326634	3.3391	0.0192438	0.88967
AC073043.1	0.249726	0.0396794	3.33253	0.00196666	0.964628
AC073046.25	0.603093	0.988048	1.98427	0.20177	0.653296
AC073071.1	0
AC073072.5	0.00308117	0.0201585	3.34208	0.000496227	0.982228
AC073094.4	0
AC073115.6	0
AC073115.7	0
AC073127.1	0
AC073128.10	0
AC073130.1	0.354392	-1.21704	3.32424	0.359231	0.548933
AC073133.1	0.063269	-0.103419	3.34309	0.00141216	0.970024
AC073133.2	0
AC073218.1	0
AC073218.2	0.104356	0.174937	3.33946	0.00767952	0.930168
AC073236.3	0.0938186	0.287522	3.34098	0.0162748	0.898487
AC073254.1	0.383655	0.187482	2.36207	0.0109906	0.916506
AC073257.1	0
AC073257.2	0.00884717	-0.103419	3.34309	0.00141216	0.970024
AC073283.4	2.00777	-0.245825	0.715895	0.119437	0.729646
AC073283.7	0.0958051	0.416554	3.34147	0.0540442	0.81617
AC073316.1	0.00308117	0.0201585	3.34208	0.000496227	0.982228
AC073316.2	0
AC073320.1	0
AC073321.3	0.147808	-0.661339	3.33275	0.0477823	0.826968
AC073321.4	0.0148818	0.100906	3.33813	-0.00255802	1
AC073325.1	0
AC073333.8	0.11981	-0.0218196	3.34024	-0.000479341	1
AC073342.12	0.145778	0.449649	3.33896	0.0625256	0.802548
AC073343.1	0.0513108	0.00725224	3.34141	4.59927e-05	0.994589
AC073343.13	0.0937859	-0.0755008	3.3416	-0.000854604	1
AC073343.2	0
AC073409.1	0
AC073479.1	0.265561	0.0264099	3.33461	-0.00019503	1
AC073587.1	0.0927239	0.300457	3.34195	0.0203766	0.88649
AC073597.1	0
AC073610.5	0
AC073626.2	0.0113264	-0.0981495	3.34193	0.00115003	0.972947
AC073628.1	0.0614427	-0.217389	3.33987	4.62651e-05	0.994573
AC073635.5	0.0937859	-0.0755008	3.3416	-0.000854604	1
AC073636.1	0.0148818	0.100906	3.33813	-0.00255802	1
AC073641.2	0.470453	0.122081	3.33431	-0.00404927	1
AC073657.1	0
AC073834.3	0.0614427	-0.217389	3.33987	4.62651e-05	0.994573
AC073842.19	0.00884717	-0.103419	3.34309	0.00141216	0.970024
AC073869.19	0.285867	-0.386737	3.33917	0.0668595	0.795965
AC073934.6	0.00308117	0.0201585	3.34208	0.000496227	0.982228
AC073957.15	0.118339	-0.00760673	3.33968	-4.63376e-05	1
AC073987.1	0
AC074011.2	0.285867	-0.386737	3.33917	0.0668595	0.795965
AC074019.1	0.0614427	-0.217389	3.33987	4.62651e-05	0.994573
AC074035.1	0
AC074091.13	0.139258	-0.377807	3.33546	0.00948227	0.922427
AC074117.10	1.56838	-0.357282	0.812424	0.19032	0.662651
AC074138.3	0.699562	0.663855	1.08229	0.495805	0.481349
AC074183.4	1.83319	-0.226744	0.803686	0.150004	0.698532
AC074212.3	0.172935	-0.473824	3.33034	0.0224117	0.880997
AC074212.5	1.58482	-0.746227	0.754429	0.908846	0.340421
AC074212.6	1.04481	0.643511	0.839445	0.841352	0.35901
AC074286.1	2.11474	0.1904	0.821548	0.023561	0.878007
AC074289.1	7.68236	-0.489017	0.410926	1.32464	0.24976	0.776106
AC074363.1	0
AC074366.3	0
AC074389.5	0.0105703	0.149563	3.34095	0.00292594	0.956862
AC074389.6	0.292387	-0.426373	3.33939	0.0987398	0.753347
AC074389.7	0.336707	-1.01442	3.33112	0.301063	0.583217
AC074389.9	0.244709	-0.447262	3.33729	0.0189732	0.890443
AC074391.1	0.307241	-0.293236	3.337	0.0540417	0.816174
AC078819.1	0
AC078842.3	0
AC078842.4	0.264331	-0.425092	3.34131	0.0987829	0.753295
AC078852.1	0.0135248	-0.326634	3.3391	0.0192438	0.88967
AC078852.2	0.105614	-1.13159	3.32258	0.13217	0.716192
AC078855.1	0
AC078864.1	0.0105703	0.149563	3.34095	0.00292594	0.956862
AC078883.3	0.922558	0.124438	1.07764	0.0513967	0.82065
AC078883.4	0.811011	0.613294	0.968563	0.601465	0.43802
AC078925.1	0
AC078941.1	0
AC078942.1	0
AC079005.1	0
AC079080.1	0
AC079117.1	0.285867	-0.386737	3.33917	0.0668595	0.795965
AC079135.1	0
AC079145.4	0.0911575	-0.0212182	3.33556	0.000417045	0.983707
AC079150.3	0
AC079154.1	0
AC079210.1	0.715749	0.236599	1.31082	0.0764472	0.782171
AC079305.10	0.202118	0.178954	3.33493	0.0113764	0.915059
AC079305.11	0
AC079305.8	0.028959	0.0672236	3.33662	-0.000924878	1
AC079340.1	0
AC079341.1	0.063269	-0.103419	3.34309	0.00141216	0.970024
AC079354.1	0.82823	-1.31944	1.98594	0.903706	0.34179
AC079354.2	0
AC079354.3	0.302424	-0.249348	3.33572	0.0349072	0.85179
AC079354.5	0.132916	-0.116467	3.33713	0.00439575	0.947139
AC079412.1	0
AC079466.1	0.108668	0.130947	3.33655	0.000171612	0.989548
AC079584.2	0.0957301	0.284871	3.34202	0.0193209	0.88945
AC079586.1	0.336707	-1.01442	3.33112	0.301063	0.583217
AC079602.1	0.334677	-0.0564626	3.32317	-0.000596426	1
AC079603.1	0
AC079610.1	0.0927239	0.300457	3.34195	0.0203766	0.88649
AC079610.2	0.063269	-0.103419	3.34309	0.00141216	0.970024
AC079612.1	0.281819	-0.366501	3.34104	0.052254	0.819186
AC079612.2	0
AC079613.1	0
AC079630.2	0
AC079630.4	0
AC079742.4	0.664528	0.573705	1.60252	0.311838	0.576554
AC079753.1	0
AC079756.1	0
AC079767.4	0.0113264	-0.0981495	3.34193	0.00115003	0.972947
AC079772.1	0
AC079776.1	0.0937859	-0.0755008	3.3416	-0.000854604	1
AC079776.3	0.0692548	-0.178501	3.34311	0.00600897	0.938212
AC079779.4	0.14944	-0.108386	3.33551	0.0036828	0.951609
AC079779.5	0.285867	-0.386737	3.33917	0.0668595	0.795965
AC079779.6	0
AC079779.7	0.0754573	-0.445971	3.33754	0.0381888	0.845064
AC079781.1	0
AC079790.2	0
AC079799.2	0
AC079807.2	0.758572	0.26884	1.5287	0.0676167	0.794839
AC079807.4	0
AC079834.2	0.010996	-0.234396	3.34207	0.00617875	0.937347
AC079896.1	0
AC079922.3	0.470778	-0.181998	2.47545	-0.00640896	1
AC079949.1	0.00308117	0.0201585	3.34208	0.000496227	0.982228
AC079988.3	0.0220202	0.173275	3.33934	0.00324957	0.954541
AC083843.1	8.05016	0.0198459	0.351198	0.00292257	0.956887	0.995578
AC083843.2	0.323135	0.170265	3.31938	-0.022783	1
AC083843.3	0.927294	-0.216075	0.956752	0.0295848	0.863436
AC083864.3	0
AC083867.4	0
AC083884.8	0.402818	-0.345668	2.31608	0.0445882	0.832763
AC083900.1	0.0424135	0.194289	3.33801	0.00556878	0.940514
AC083949.1	1.44217	-0.25983	0.942583	0.073865	0.78579
AC084018.1	2.31946	-0.372006	0.746676	0.120369	0.728635	0.953221
AC084082.3	0.575657	-0.38928	3.33005	0.024194	0.876392
AC084117.3	0
AC084125.4	0.0452925	0.0456898	3.33716	-0.00168234	1
AC084149.1	0
AC084193.1	0.300749	-0.0751012	3.33599	0.010483	0.91845
AC084219.3	0.21593	-0.419723	3.33492	0.0167756	0.896946
AC084219.4	1.03326	0.982217	0.966667	1.4332	0.231242
AC084368.1	0.063269	-0.103419	3.34309	0.00141216	0.970024
AC084809.2	0.0509062	-0.218177	3.33299	-0.00153955	1
AC084809.3	0.0223719	-0.326558	3.3391	0.0192396	0.889682
AC087073.1	0
AC087237.1	0
AC087294.2	0.212222	0.253663	3.33695	0.017632	0.894363
AC087393.1	0.0937859	-0.0755008	3.3416	-0.000854604	1
AC087430.1	0.00598583	-0.178543	3.34311	0.00601118	0.938201
AC087477.1	0
AC087491.2	0.0452242	-0.767883	3.32889	0.0630125	0.801796
AC087499.10	0
AC087501.1	0
AC087645.1	0.0754573	-0.445971	3.33754	0.0381888	0.845064
AC090044.1	0.265841	0.588592	3.3348	0.0748823	0.784356
AC090044.2	0.0372042	-0.0314442	3.3368	0.00119442	0.97243
AC090133.1	0
AC090186.1	0.87917	0.884436	1.02687	0.936166	0.333266
AC090286.4	0
AC090324.1	0
AC090420.1	0
AC090505.1	0
AC090505.4	0.200975	-0.599069	3.32838	0.0408018	0.839921
AC090505.6	0.594871	-1.54275	3.17151	0.336794	0.561686
AC090559.2	0
AC090574.1	0
AC090587.2	0.293971	0.921324	3.33074	0.0992873	0.752687
AC090587.4	0
AC090587.5	0.097331	-0.251478	3.33236	0.00199688	0.964357
AC090616.2	0.636975	-0.74565	1.13095	0.500725	0.479182
AC090617.1	0
AC090627.1	0.203567	0.839392	3.33359	0.116776	0.732557
AC090644.1	0.26125	-0.514341	3.3406	0.128725	0.719757
AC090660.1	0
AC090673.1	0
AC090692.1	0
AC090939.1	0
AC090952.5	0.010996	-0.234396	3.34207	0.00617875	0.937347
AC090957.2	0.010996	-0.234396	3.34207	0.00617875	0.937347
AC091132.1	0.00616235	0.0848499	3.34165	0.00182832	0.965894
AC091133.1	0.272464	-0.283525	3.3256	0.00475657	0.945015
AC091150.1	0.036902	0.275295	3.33673	0.00503243	0.943446
AC091153.4	0.285867	-0.386737	3.33917	0.0668595	0.795965
AC091177.1	0.0937859	-0.0755008	3.3416	-0.000854604	1
AC091178.1	0
AC091199.1	0
AC091487.1	0
AC091493.2	0
AC091565.1	0
AC091633.3	0.292498	-0.414689	3.32772	0.0169852	0.896307
AC091643.1	0
AC091729.7	0
AC091729.8	0.0148818	0.100906	3.33813	-0.00255802	1
AC091729.9	2.30951	-0.249864	0.708387	0.0232891	0.878708	0.985666
AC091736.1	0
AC091770.3	0
AC091801.1	0.0614427	-0.217389	3.33987	4.62651e-05	0.994573
AC091814.2	0.063269	-0.103419	3.34309	0.00141216	0.970024
AC091814.3	0.110612	0.523195	3.33702	0.0586941	0.808572
AC091878.1	0.416776	-0.327793	3.33631	0.0495	0.823936
AC091962.3	0
AC091969.1	1.55523	-0.151325	0.936066	0.0402268	0.841038
AC092022.1	0
AC092071.1	0.336707	-1.01442	3.33112	0.301063	0.583217
AC092104.4	0
AC092117.1	0
AC092155.4	0
AC092159.2	0.0663501	0.0201997	3.34208	0.000497307	0.982208
AC092159.3	0.285867	-0.386737	3.33917	0.0668595	0.795965
AC092162.1	0.0814432	-0.528755	3.33705	0.0517768	0.82
AC092168.2	0.152308	0.20026	3.33611	0.00863311	0.925971
AC092168.3	0
AC092171.2	0.00308117	0.0201585	3.34208	0.000496227	0.982228
AC092171.4	0.334913	0.475174	2.42226	0.0973811	0.754995
AC092198.1	0.204816	0.0823899	3.32837	0.000338988	0.98531
AC092287.1	0
AC092289.1	0.010996	-0.234396	3.34207	0.00617875	0.937347
AC092295.4	0
AC092295.7	1.64667	-0.931313	0.836724	1.24577	0.264362
AC092301.3	0.557687	-0.598578	3.33358	0.205585	0.65025
AC092329.1	0
AC092364.4	0
AC092380.1	0
AC092415.1	0.00308117	0.0201585	3.34208	0.000496227	0.982228
AC092431.3	0.285867	-0.386737	3.33917	0.0668595	0.795965
AC092484.1	0
AC092535.3	0
AC092570.2	0
AC092574.1	0
AC092574.2	0.0825904	-0.599044	3.33123	0.0420003	0.837619
AC092576.1	0
AC092580.3	0
AC092580.4	0.063269	-0.103419	3.34309	0.00141216	0.970024
AC092594.1	0.267233	0.375943	2.20303	0.0813715	0.775447
AC092597.3	0.0465441	0.186853	3.33806	0.00519358	0.942549
AC092614.2	0.00598583	-0.178543	3.34311	0.00601118	0.938201
AC092619.1	0.0148818	0.100906	3.33813	-0.00255802	1
AC092620.2	0
AC092620.3	0
AC092625.1	0
AC092634.1	0
AC092634.2	0
AC092635.1	0
AC092646.3	0
AC092652.1	0
AC092657.2	0
AC092661.1	0.00308117	0.0201585	3.34208	0.000496227	0.982228
AC092667.2	0.169243	-0.415582	3.33603	0.024641	0.875265
AC092669.3	0
AC092675.3	0.110612	0.523195	3.33702	0.0586941	0.808572
AC092675.4	0
AC092684.1	0.19146	0.672963	3.33681	0.0454486	0.831181
AC092685.1	0
AC092687.4	0
AC092687.5	0.0395089	0.327803	3.33802	0.020667	0.88569
AC092724.1	0
AC092811.1	0
AC092835.2	0.997407	-0.858317	1.82937	0.602186	0.437745
AC092839.3	0.00598583	-0.178543	3.34311	0.00601118	0.938201
AC092841.1	0
AC092846.1	0
AC092850.1	0
AC092925.1	0
AC092962.1	0
AC092964.2	0
AC092988.1	0
AC093063.3	0
AC093074.1	0.0927239	0.300457	3.34195	0.0203766	0.88649
AC093110.3	0.110026	-0.417144	3.33883	0.0205254	0.88608
AC093157.1	0.895448	-0.0559333	1.452	0.00408344	0.949048
AC093159.1	0
AC093323.1	0.0937859	-0.0755008	3.3416	-0.000854604	1
AC093323.3	3.14242	-0.0157171	0.523962	-0.000683531	1	1
AC093326.1	0
AC093326.2	0.072013	0.0400967	3.33757	0.000982356	0.974996
AC093326.3	0
AC093375.1	0.063269	-0.103419	3.34309	0.00141216	0.970024
AC093376.1	0
AC093381.2	0
AC093382.1	0.344546	0.128943	3.33362	0.00239983	0.960929
AC093388.3	0.397276	-0.994491	1.75439	0.395872	0.529229
AC093390.1	0.294715	-0.386682	3.33917	0.0668484	0.795982
AC093391.2	1.02633	0.112202	1.25364	0.0436	0.8346
AC093415.2	0.161445	-0.105872	3.33718	0.00854147	0.926364
AC093484.4	0
AC093495.4	0.0581673	0.361236	3.33565	0.0117326	0.913744
AC093585.6	0
AC093590.1	0.063269	-0.103419	3.34309	0.00141216	0.970024
AC093602.1	0
AC093609.1	0.228803	-0.364171	3.33225	0.0190064	0.890348
AC093620.5	0.210101	-0.736993	3.32635	0.0610068	0.804912
AC093627.10	2.1232	0.84108	0.598676	2.40889	0.120648
AC093627.11	0
AC093627.12	0
AC093627.7	0
AC093627.8	0.0148818	0.100906	3.33813	-0.00255802	1
AC093627.9	0.200349	-0.213044	3.32419	-0.00546507	1
AC093628.1	0.0927239	0.300457	3.34195	0.0203766	0.88649
AC093639.1	0
AC093642.3	0.589415	-1.20495	2.25829	0.48392	0.486652
AC093642.4	0.285867	-0.386737	3.33917	0.0668595	0.795965
AC093642.6	0.157055	-0.0754577	3.3416	-0.000854411	1
AC093673.5	5.51839	-0.212754	0.449208	0.209657	0.647036	0.931686
AC093677.1	0.00884717	-0.103419	3.34309	0.00141216	0.970024
AC093680.1	0
AC093690.1	0.0113264	-0.0981495	3.34193	0.00115003	0.972947
AC093700.1	0
AC093702.1	0.108668	0.130947	3.33655	0.000171612	0.989548
AC093732.1	0
AC093786.1	0
AC093788.1	0
AC093802.1	1.22684	-1.08641	3.31364	0.0500363	0.823
AC093816.1	0
AC093818.1	0.506973	1.26108	1.49775	0.993556	0.318875
AC093822.1	0
AC093824.1	0
AC093843.1	0
AC093844.1	0
AC093850.2	0
AC093901.1	0.186178	-0.643027	3.32158	0.0169264	0.896486
AC093911.1	0
AC095067.1	0.272246	-0.656287	3.33904	0.165816	0.683857
AC096509.1	0.285867	-0.386737	3.33917	0.0668595	0.795965
AC096554.1	0
AC096558.1	0
AC096559.1	0.0262082	0.116791	3.33719	-0.00298818	1
AC096570.1	0
AC096574.4	0.776534	-0.921868	1.50781	0.432484	0.510773
AC096574.5	0.161979	0.221626	3.34201	0.0102486	0.919364
AC096579.1	0
AC096579.13	0
AC096579.7	0.0148818	0.100906	3.33813	-0.00255802	1
AC096582.1	0
AC096644.1	0
AC096649.2	0.151316	-0.631837	3.32825	0.0687462	0.793171
AC096649.3	0
AC096655.2	0
AC096664.3	0
AC096669.1	0.101716	0.206212	3.34208	0.00950401	0.922338
AC096669.2	0
AC096669.3	0
AC096670.3	0.250236	0.450052	3.33944	0.0858345	0.769541
AC096677.1	0.187157	-0.314355	3.3364	0.0190698	0.890167
AC096732.2	0
AC096772.6	1.89704	1.13998	0.708505	3.02679	0.0819001
AC096887.1	0
AC096971.1	0.0148818	0.100906	3.33813	-0.00255802	1
AC097103.1	0
AC097361.1	0
AC097381.1	0.328727	-0.419734	3.33455	0.0734309	0.786405
AC097382.5	0.00884717	-0.103419	3.34309	0.00141216	0.970024
AC097461.4	0
AC097467.2	0.3394	-0.343193	3.33874	0.0900543	0.764108
AC097468.4	0.72558	-1.05413	1.73648	0.663661	0.41527
AC097468.7	0
AC097495.2	0
AC097495.3	0.0754573	-0.445971	3.33754	0.0381888	0.845064
AC097499.1	0
AC097500.2	0.504933	-0.426364	1.38262	0.0835783	0.772506
AC097532.2	0
AC097639.1	0
AC097662.2	0.93472	-1.15778	2.98355	0.0478844	0.826786
AC097713.3	0
AC097713.4	0
AC097721.2	0.0238567	0.0850105	3.34165	0.00182998	0.965878
AC097724.3	2.0972	0.3803	0.677344	0.361419	0.547719
AC098617.1	0.00308117	0.0201585	3.34208	0.000496227	0.982228
AC098649.1	0
AC098680.1	0
AC098820.2	0
AC098820.3	0.135972	0.14511	3.33646	0.00544188	0.941194
AC098820.4	0.495998	-1.78615	1.79117	1.28361	0.257228
AC098823.3	0.312401	0.195827	3.33535	0.0168718	0.896652
AC098828.2	0.00598583	-0.178543	3.34311	0.00601118	0.938201
AC098872.3	0
AC098973.1	0.417339	-1.002	3.3264	0.220962	0.638308
AC098973.2	0.0135248	-0.326634	3.3391	0.0192438	0.88967
AC099342.1	0.00884717	-0.103419	3.34309	0.00141216	0.970024
AC099344.2	0.285498	-0.750237	3.33899	0.208749	0.64775
AC099344.3	0
AC099537.1	0
AC099540.1	0
AC099552.2	0
AC099552.3	0
AC099552.4	0.467188	-0.495305	3.32231	0.0304238	0.861532
AC099668.5	0
AC099669.1	0
AC099684.1	0.561999	-0.588685	3.33474	0.20927	0.64734
AC099754.1	0.132347	0.0348746	3.3368	-0.000343787	1
AC099759.1	0
AC099796.1	0
AC099850.1	0.332203	-0.208686	3.32988	0.00796984	0.928864
AC100787.1	0
AC100791.2	0
AC100802.3	0.0998045	0.206445	3.34093	0.00723588	0.932211
AC100830.3	0
AC100830.4	0.203898	0.165808	3.33571	0.00553599	0.940689
AC100830.5	0
AC100848.1	0
AC102948.2	0
AC102953.4	0
AC102953.6	0
AC103563.8	0
AC103563.9	0.0148818	0.100906	3.33813	-0.00255802	1
AC103564.7	0
AC103740.1	0
AC103801.2	0.226275	-0.0818552	3.33348	-0.00271304	1
AC103809.2	0.0754573	-0.445971	3.33754	0.0381888	0.845064
AC103828.1	0
AC103881.1	0
AC104012.1	0
AC104024.1	0.326699	-0.143976	3.33904	0.0254852	0.873164
AC104024.2	0
AC104057.1	0
AC104076.3	0.00308117	0.0201585	3.34208	0.000496227	0.982228
AC104088.1	0
AC104113.3	0.0938186	0.287522	3.34098	0.0162748	0.898487
AC104134.2	1.5698	-0.865572	0.842407	1.11625	0.290727
AC104135.2	0.0148818	0.100906	3.33813	-0.00255802	1
AC104135.3	1.30292	-1.88597	0.931381	5.18488	0.0227843
AC104135.4	0.155351	-0.397409	3.33532	0.0347745	0.852069
AC104169.1	0
AC104331.1	0
AC104389.16	0
AC104389.28	0
AC104405.1	0
AC104417.1	0
AC104448.1	0.0421332	-0.128866	3.34182	0.00112023	0.9733
AC104472.1	0
AC104532.2	0
AC104532.3	0
AC104532.4	0.017963	0.217839	3.337	-5.19834e-05	1
AC104534.2	0.272246	-0.656287	3.33904	0.165816	0.683857
AC104534.3	0
AC104623.2	0
AC104653.1	0.360132	-0.528433	3.33782	0.0966828	0.755847
AC104654.1	0.137631	-0.694151	3.32375	0.0741747	0.785353
AC104654.2	0
AC104655.2	0.104782	-0.125174	3.34128	-0.000379492	1
AC104655.3	0.381597	0.0169702	3.33972	-0.00161956	1
AC104667.3	0.683214	-0.728265	1.10572	0.426782	0.513572
AC104695.3	0.455842	-0.544425	3.33869	0.126103	0.722507
AC104695.4	0.0113264	-0.0981495	3.34193	0.00115003	0.972947
AC104699.1	0.0968671	0.0472956	3.34059	0.00233083	0.961494
AC104777.1	0
AC104777.2	0.0754573	-0.445971	3.33754	0.0381888	0.845064
AC104777.3	0.0614427	-0.217389	3.33987	4.62651e-05	0.994573
AC104777.4	0
AC104781.1	0
AC104782.3	0
AC104794.4	0
AC104801.1	0
AC104809.2	0
AC104809.3	0.0781508	0.100953	3.33813	-0.00255897	1
AC104809.4	0
AC104820.2	0.379653	-0.362304	3.33771	0.0544233	0.815538
AC104841.1	0.0430258	-0.631239	3.3349	0.0568319	0.811575
AC104841.2	1.65205	0.72877	0.723899	1.36992	0.241826
AC104984.4	0.0311372	0.00491061	3.34244	-0.000116537	1
AC105020.1	0.437186	-0.108286	3.00965	0.0167038	0.897165
AC105053.3	0.0995524	-0.527185	3.33292	0.0552757	0.814125
AC105053.4	0
AC105247.1	0.0898649	-0.316767	3.33792	0.0291638	0.864401
AC105253.1	0.0938186	0.287522	3.34098	0.0162748	0.898487
AC105316.1	0
AC105339.1	0.317005	-0.307034	3.33817	0.0512328	0.820932
AC105339.2	0
AC105344.2	0.288949	-0.169697	3.33887	0.0190047	0.890353
AC105381.1	0.0242483	-0.303598	3.34253	0.0184062	0.892083
AC105393.1	0
AC105393.2	0
AC105398.1	0
AC105398.3	0.0614427	-0.217389	3.33987	4.62651e-05	0.994573
AC105402.1	0
AC105402.4	0.0684041	-0.103918	3.33951	-0.00211074	1
AC105461.1	0
AC105760.2	0.192511	0.0109103	3.33553	0.000132853	0.990804
AC105760.3	0.370172	-0.778816	3.33332	0.176395	0.67449
AC106053.1	0
AC106706.1	0.0135248	-0.326634	3.3391	0.0192438	0.88967
AC106753.1	0
AC106782.20	0.105145	0.27913	3.34098	0.0141548	0.905296
AC106786.1	0
AC106801.1	0.010996	-0.234396	3.34207	0.00617875	0.937347
AC106827.2	0
AC106869.2	0
AC106870.1	0
AC106870.2	0
AC106873.4	0.107311	-0.313085	3.33773	0.0116826	0.913927
AC106874.1	0
AC106875.1	0
AC106876.2	0.263062	0.0703936	3.33465	0.000422815	0.983595
AC106899.1	0
AC106900.6	0.0816197	-0.207744	3.33793	0.0141667	0.905256
AC107020.1	0
AC107021.1	0
AC107057.1	0
AC107057.2	0
AC107070.1	0.138726	-0.445919	3.33754	0.0381831	0.845076
AC107072.2	0.0347806	-0.477684	3.338	0.0323933	0.857167
AC107079.1	0.26125	-0.514341	3.3406	0.128725	0.719757
AC107081.5	1.15625	1.35751	1.28904	1.31291	0.251869
AC107218.3	0
AC107399.2	0.0614427	-0.217389	3.33987	4.62651e-05	0.994573
AC107622.1	0.0135248	-0.326634	3.3391	0.0192438	0.88967
AC107993.1	0
AC108004.2	0.272246	-0.656287	3.33904	0.165816	0.683857
AC108004.3	0.00308117	0.0201585	3.34208	0.000496227	0.982228
AC108025.2	0
AC108051.1	0.0754573	-0.445971	3.33754	0.0381888	0.845064
AC108051.2	0
AC108051.3	0.081487	-0.499721	3.33481	0.0202109	0.88695
AC108056.1	0
AC108066.1	0.0242483	-0.303598	3.34253	0.0184062	0.892083
AC108142.1	1.1972	-1.19658	1.63749	0.938578	0.332644
AC108448.3	0
AC108462.1	0.0571373	-0.469888	3.33988	0.032038	0.857944
AC108463.1	0
AC108488.3	1.44983	0.0267147	0.77268	0.0153267	0.901473
AC108488.4	0.877644	-0.950471	1.36815	0.765973	0.381466
AC108676.1	0.331237	0.234963	3.32404	0.0242637	0.876216
AC108867.1	0
AC108868.5	0
AC108868.6	0
AC109135.1	0.0721161	-0.103378	3.34309	0.00141139	0.970032
AC109309.4	0.137293	-0.108947	3.33577	-0.000549171	1
AC109333.10	0.0166059	-0.140989	3.34049	0.00502445	0.943491
AC109335.1	0
AC109351.1	0
AC109589.1	0
AC109642.1	0.399459	0.267867	3.33591	-0.0170059	1
AC109826.1	0.288299	-1.06243	3.32408	0.248296	0.618278
AC109828.1	0.540994	0.263097	1.6566	0.0499761	0.823105
AC109829.1	0
AC110056.1	0
AC110298.1	0
AC110615.1	0.16799	-0.0036734	3.3356	-5.35594e-05	1
AC110619.2	0.285867	-0.386737	3.33917	0.0668595	0.795965
AC110769.3	0.0136514	0.233447	3.34016	0.00973948	0.921385
AC110771.1	0.063269	-0.103419	3.34309	0.00141216	0.970024
AC110781.3	0.622574	-1.55285	3.32201	0.623592	0.429716
AC110792.1	0.00598583	-0.178543	3.34311	0.00601118	0.938201
AC111194.1	0
AC112205.1	0.0622745	0.0810325	3.34082	-0.000920161	1
AC112219.1	0
AC112229.7	0
AC112249.1	0.0937859	-0.0755008	3.3416	-0.000854604	1
AC112504.1	0
AC112518.3	0
AC112693.2	0.122885	-0.309324	3.33803	0.0087932	0.92529
AC112715.2	0
AC112721.1	0.0754573	-0.445971	3.33754	0.0381888	0.845064
AC112721.2	0.0614427	-0.217389	3.33987	4.62651e-05	0.994573
AC113167.1	0.010996	-0.234396	3.34207	0.00617875	0.937347
AC113167.2	0.0148818	0.100906	3.33813	-0.00255802	1
AC113189.5	1.50743	-0.365147	0.85304	0.273592	0.600932
AC113342.1	0
AC113607.1	0.0937859	-0.0755008	3.3416	-0.000854604	1
AC113607.2	0.0997718	-0.151649	3.34161	0.00129659	0.971276
AC113607.3	0
AC113608.1	0.26125	-0.514341	3.3406	0.128725	0.719757
AC113610.1	0
AC113617.1	0
AC114494.1	0.538006	-0.0841822	1.54249	0.0114177	0.914905
AC114546.1	1.01946	-0.882273	0.896125	0.891071	0.345187
AC114730.11	0.0750941	0.171256	3.33777	0.00933252	0.92304
AC114730.2	0.0937859	-0.0755008	3.3416	-0.000854604	1
AC114730.3	0.0614427	-0.217389	3.33987	4.62651e-05	0.994573
AC114730.5	0.101716	0.206212	3.34208	0.00950401	0.922338
AC114730.7	0.00598583	-0.178543	3.34311	0.00601118	0.938201
AC114730.8	0.188454	0.679831	3.33735	0.0469985	0.828371
AC114752.1	0
AC114752.3	0
AC114763.1	0.0754573	-0.445971	3.33754	0.0381888	0.845064
AC114765.1	0.00598583	-0.178543	3.34311	0.00601118	0.938201
AC114765.2	0
AC114765.3	0
AC114776.3	0.115352	0.126475	3.33913	0.00457618	0.946066
AC114783.1	0.0754573	-0.445971	3.33754	0.0381888	0.845064
AC114788.1	0
AC114788.2	0.430493	-0.996474	3.32987	0.274567	0.600285
AC114803.3	0
AC114808.2	0.0614427	-0.217389	3.33987	4.62651e-05	0.994573
AC114808.3	0
AC114812.8	0
AC114813.1	0
AC114814.3	0
AC114814.4	0
AC114877.3	0.0705097	-0.11249	3.33928	-0.000870242	1
AC115522.3	0.381212	-0.412068	3.14242	0.0552942	0.814095
AC115618.1	0.298731	-0.202047	2.97239	-0.021836	1
AC116035.1	0.464737	0.622827	2.45333	0.108403	0.74197
[truncated: 34,385 more rows]

## Sheet: LC1_X3FL
Unnamed: 0	baseMean	log2FoldChange	lfcSE	stat	pvalue	padj
A1BG	0.421067	0.890964	5.7518	-0.0659724	1	1
A1BG.AS1	1.85635	2.79395	1.3981	4.10064	0.0428671	1
A1CF	0.0727691	2.35286	5.77051	0.0608679	0.805129	1
A2M	3.20734	-0.482166	1.49506	0.247348	0.618949	1
A2M.AS1	0.536465	2.96766	5.68236	0.186932	0.665482	1
A2ML1	1.7799	1.91055	2.98943	0.506388	0.476707	1
A2ML1.AS1	0
A2ML1.AS2	0.0937859	2.48278	5.76889	0.0875988	0.767252	1
A3GALT2	0
A4GALT	0.097916	1.06547	5.75412	-0.0172236	1	1
A4GNT	0.0135248	2.80975	5.7652	0.132692	0.715657	1
AAAS	9.61712	0.439002	0.506938	0.743448	0.388559	1
AACS	43.6812	0.0160399	0.382013	0.0018994	0.965237	1
AADAC	0
AADACL2	0.611481	3.58442	5.74562	0.294721	0.587211	1
AADACL3	0.20243	1.70917	5.76501	-0.0405422	1	1
AADACL4	0.13641	2.80983	5.76529	0.126987	0.721577	1
AADAT	1.92404	0.65883	0.954801	0.29112	0.589503	1
AAED1	9.8365	0.154824	0.499623	0.0954967	0.757302	1
AAGAB	13.1091	0.149179	0.392999	0.146696	0.701713	1
AAK1	12.049	-0.0837493	0.4333	0.0377997	0.845846	1
AAMDC	5.58793	0.826529	0.771447	1.22782	0.267831	1
AAMP	37.1285	0.0974578	0.337211	0.0754368	0.783579	1
AANAT	0
AAR2	14.8724	-0.339279	0.401728	0.718793	0.39654	1
AARD	14.5177	0.920912	0.699263	1.38823	0.238704	1
AARS	39.603	-0.341152	0.306972	1.16679	0.280062	1
AARS2	4.36148	-1.07909	0.678923	2.7223	0.0989556	1
AARSD1	0.989474	0.998831	1.69309	0.0292485	0.864206	1
AASDH	12.2606	0.917465	0.469397	3.74981	0.0528136	1
AASDHPPT	18.0933	0.197373	0.385038	0.251225	0.616214	1
AASS	11.6917	-0.0983365	0.420972	0.0543816	0.815607	1
AATF	23.4617	0.392813	0.332043	1.40367	0.23611	1
AATK	0.675099	2.45287	2.97971	0.541142	0.46196	1
AATK.AS1	0
AB015752.3	0.00308117	1.77154	5.76343	-0.0103363	1	1
AB019440.50	0.0754573	2.68042	5.77037	0.100671	0.751026	1
ABAT	2.71637	-0.14856	0.905409	0.0472583	0.827905	1
ABCA1	3.39519	1.14107	1.23418	0.771796	0.379662	1
ABCA10	0.902434	1.39883	1.73383	0.584654	0.444494	1
ABCA12	2.23209	1.49772	2.57111	0.333624	0.563533	1
ABCA13	6.98005	0.45938	0.874898	0.26687	0.605439	1
ABCA2	1.46401	1.43527	1.37722	1.01384	0.313985	1
ABCA3	7.36965	-0.0895152	0.588376	0.0213088	0.883941	1
ABCA4	0.510064	0.0984766	2.56593	-0.0113122	1	1
ABCA5	18.5752	0.242203	0.451914	0.298327	0.584933	1
ABCA6	0.593796	0.938392	2.7075	0.0248847	0.874655	1
ABCA7	6.89964	-0.646519	0.612531	1.12162	0.28957	1
ABCA8	0.768592	2.53868	2.79726	0.715992	0.397462	1
ABCA9	0.59682	1.17864	3.28356	-0.0265165	1	1
ABCA9.AS1	0.0391727	1.3628	5.75839	-0.0329807	1	1
ABCB1	0.131059	2.34031	5.75369	0.0588688	0.808293	1
ABCB10	14.1542	0.506634	0.384712	1.75291	0.185511	1
ABCB11	1.03059	-0.068409	1.57433	0.0308046	0.860677	1
ABCB4	0.272246	2.21528	5.76214	0.0686691	0.793285	1
ABCB5	0.24092	2.86096	5.76717	0.149836	0.698692	1
ABCB6	0.757626	1.79843	2.10302	0.968883	0.324959	1
ABCB7	15.1748	0.0049584	0.494392	0.000111219	0.991586	1
ABCB8	4.28956	-0.946833	1.00622	0.866725	0.351863	1
ABCB9	17.3853	0.772664	0.524924	2.27889	0.131145	1
ABCC1	4.40889	1.34531	1.15176	1.67797	0.195195	1
ABCC10	7.57647	-0.478623	0.660807	0.515599	0.472725	1
ABCC11	0.48207	1.73811	2.44998	0.309074	0.578249	1
ABCC12	0.101716	2.02047	5.76734	-0.0676995	1	1
ABCC2	1.36204	0.0373479	1.40789	-0.00723625	1	1
ABCC3	1.52758	0.618197	2.00047	0.0965491	0.756011	1
ABCC4	0.687248	1.89984	3.28081	0.163169	0.686256	1
ABCC5	2.85731	0.000344501	1.47871	-3.54602e-05	1	1
ABCC5.AS1	0
ABCC6	0.607526	3.2096	5.36448	0.619354	0.431287	1
ABCC8	0.477909	1.06278	3.7393	-0.0576304	1	1
ABCC9	0.0339485	1.90486	5.76454	-0.00662504	1	1
ABCD1	10.6551	-0.23095	0.509241	0.203274	0.652091	1
ABCD2	1.43528	-1.23331	1.3927	1.08886	0.296724	1
ABCD3	23.7619	-0.190439	0.316315	0.354958	0.55132	1
ABCD4	25.1112	0.248252	0.491689	0.246625	0.619461	1
ABCE1	34.8492	0.308758	0.331166	0.900101	0.342755	1
ABCF1	76.1634	-0.333328	0.340672	0.91394	0.339071	1
ABCF2	19.3417	-0.411182	0.336776	1.50795	0.219452	1
ABCF3	11.7161	0.158409	0.507509	0.0957941	0.756937	1
ABCG1	2.71665	-0.654276	0.813659	0.517804	0.47178	1
ABCG2	69.2101	0.0100442	0.358806	0.000757925	0.978037	1
ABCG4	0.714121	3.403	5.753	0.374568	0.540525	1
ABCG5	0.324519	2.5525	5.76637	0.10348	0.747693	1
ABCG8	0.107606	1.61853	5.76775	-0.0937393	1	1
ABHD1	0.0843045	2.68029	5.77037	0.100664	0.751034	1
ABHD10	8.46424	0.586746	0.53402	1.19148	0.275031	1
ABHD11	38.8872	-0.452341	0.551823	0.609999	0.434788	1
ABHD12	10.2703	0.574623	0.582153	0.95337	0.328863	1
ABHD12B	0.0144075	1.80782	5.7605	0.00589346	0.938807	1
ABHD13	9.41486	-0.0656313	0.50268	0.0176433	0.894329	1
ABHD14A	2.54623	1.06951	1.11178	0.984393	0.321117	1
ABHD14A.ACY1	0
ABHD14B	16.5213	-0.0622507	0.426293	0.0217623	0.882721	1
ABHD15	3.30064	-0.214719	0.963135	0.0588359	0.808345	1
ABHD16A	2.59839	2.42956	1.24626	3.72602	0.0535709	1
ABHD16B	0.143237	1.2547	5.74102	0.001961	0.964679	1
ABHD17A	3.94295	1.45374	0.75902	3.59629	0.0579085	1
ABHD17B	11.8571	-0.173946	0.440138	0.159922	0.689228	1
ABHD17C	9.77122	0.340565	0.551277	0.339754	0.559971	1
ABHD2	37.0419	-0.498661	0.533258	0.798682	0.371488	1
ABHD3	11.5853	-0.022932	0.422943	0.00276972	0.958028	1
ABHD4	11.0748	-0.848357	0.406721	4.35115	0.0369841	1
ABHD5	90.0103	0.433275	0.393192	1.35538	0.24434	1
ABHD6	4.09989	0.352949	0.79629	0.192729	0.660655	1
ABHD8	2.989	-0.020199	0.852282	0.00333648	0.953938	1
ABI1	77.2743	0.105068	0.348896	0.0877629	0.767041	1
ABI2	11.204	-0.403214	0.513706	0.663397	0.415363	1
ABI3	0.909732	4.83854	5.74173	0.945584	0.330846	1
ABI3BP	0.672956	2.67715	5.75982	0.131048	0.717348	1
ABL1	35.8489	-0.715558	0.277119	6.70038	0.00963926	1
ABL2	21.9664	0.707381	0.623202	1.34902	0.24545	1
ABLIM1	19.7326	0.183651	0.347148	0.278472	0.597704	1
ABLIM2	0.35571	1.54415	4.10225	-0.0302213	1	1
ABLIM3	2.68643	0.573248	1.36346	0.417813	0.51803	1
ABO	0.0135248	2.80975	5.7652	0.132692	0.715657	1
ABR	60.2927	-0.158392	0.276994	0.326839	0.567526	1
ABRA	0.0220202	2.46043	5.77096	0.0630327	0.801765	1
ABRACL	13.4738	0.57776	0.432651	1.63965	0.200373	1
ABT1	10.6653	0.134986	0.481079	0.0721773	0.788193	1
ABTB1	5.47472	0.169451	0.70163	0.0547052	0.815069	1
ABTB2	31.9786	-0.160254	0.548224	0.078879	0.778822	1
AC000003.1	0
AC000003.2	0.305606	2.89479	5.7642	0.169363	0.680679	1
AC000032.2	0.0937859	2.48278	5.76889	0.0875988	0.767252	1
AC000036.4	0.256101	2.39374	5.75887	0.0658074	0.797542	1
AC000067.1	0
AC000068.10	0.361442	-0.804417	5.73049	0.0865603	0.768596	1
AC000068.5	0.713371	-0.535258	3.27311	0.100123	0.751682	1
AC000068.9	0.258069	1.91354	5.47093	0.0411818	0.839187	1
AC000099.1	0
AC000111.3	0
AC000111.6	0
AC000120.7	0.0148818	1.97294	5.77086	-0.0128018	1	1
AC000123.4	0
AC000124.1	0.571735	4.0815	5.7637	0.701586	0.402251	1
AC000370.2	0.26125	2.55261	5.76637	0.103491	0.74768	1
AC002044.4	0
AC002056.5	0.0957301	2.00779	5.76743	-0.0662573	1	1
AC002059.10	0.0670462	1.12545	5.75443	-0.0313184	1	1
AC002064.4	0
AC002064.5	0.0614427	2.31501	5.77122	0.0376034	0.846242	1
AC002066.1	0.0571373	2.11301	5.77116	0.000599011	0.980474	1
AC002076.10	0.0311372	1.26115	5.77139	-0.0608448	1	1
AC002115.5	0
AC002115.9	0
AC002116.7	0
AC002117.1	1.32426	0.99109	1.43336	0.438015	0.508082	1
AC002127.4	0
AC002128.5	0.0937859	2.48278	5.76889	0.0875988	0.767252	1
AC002306.1	0.72593	0.555135	2.56492	0.00845131	0.926753	1
AC002310.12	1.10055	-0.592617	1.46238	0.299938	0.583921	1
AC002310.13	0.0411398	1.16917	5.75507	-0.0113379	1	1
AC002310.7	0.164059	-0.260803	5.74776	0.024407	0.875854	1
AC002331.1	0
AC002365.1	0
AC002368.4	0.063269	2.32853	5.77145	0.0475296	0.827419	1
AC002386.1	0
AC002398.11	0.419454	0.387143	4.65639	-0.0426497	1	1
AC002398.12	0.0194174	1.77859	5.76836	0.01578	0.900034	1
AC002398.13	0.00616235	1.51793	5.75966	-0.0263814	1	1
AC002398.5	0.0208677	1.98471	5.77084	-0.0140248	1	1
AC002398.9	0
AC002401.1	0.132111	2.13842	5.7604	0.0606558	0.805462	1
AC002429.5	0.0223719	2.80962	5.7652	0.132684	0.715666	1
AC002451.1	0.0694313	1.51783	5.75966	-0.0263836	1	1
AC002451.3	0.163531	3.24124	5.7563	0.258035	0.611474	1
AC002454.1	0
AC002456.2	0.434409	2.24784	4.28664	0.529068	0.466999	1
AC002463.3	0
AC002465.2	0
AC002467.7	1.16925	0.506377	1.66026	-0.00505845	1	1
AC002472.11	0
AC002472.13	0.882054	5.1024	5.7491	1.22375	0.268627	1
AC002477.1	0
AC002480.2	0.116598	1.63577	5.76766	-0.0974792	1	1
AC002480.3	0.836066	3.95855	5.75618	0.858821	0.354069	1
AC002480.4	0.0645239	1.74909	5.76441	-0.00482076	1	1
AC002480.5	0
AC002511.1	0.393329	1.75975	5.76976	0.0681525	0.794046	1
AC002511.2	0
AC002511.3	0.39687	4.20038	5.76177	0.808233	0.368643	1
AC002519.8	0.0614427	2.31501	5.77122	0.0376034	0.846242	1
AC002539.1	0
AC002550.5	0.192861	2.88862	5.74825	0.148664	0.699815	1
AC002551.1	0.127429	2.35068	5.76363	-0.0220657	1	1
AC002558.1	0.0405466	2.74486	5.76777	0.117316	0.731964	1
AC002979.1	0
AC002985.3	0
AC003002.6	0.0571373	2.11301	5.77116	0.000599011	0.980474	1
AC003003.5	0
AC003005.2	0.014833	2.33947	5.77141	0.0445715	0.832794	1
AC003006.7	0
AC003009.1	0
AC003035.1	0
AC003051.1	0.138726	2.68032	5.77037	0.100662	0.751037	1
AC003075.4	0.166915	1.22171	5.74929	-0.0034753	1	1
AC003088.1	0.00884717	2.32851	5.77145	0.0475334	0.827412	1
AC003090.1	0.571735	4.0815	5.7637	0.701586	0.402251	1
AC003092.1	0
AC003092.2	0
AC003101.1	0.0738392	1.77862	5.76837	0.0157791	0.900037	1
AC003102.3	1.02181	1.93372	2.29403	0.435285	0.509407	1
AC003104.1	0.0414664	2.32857	5.77145	0.0475328	0.827413	1
AC003664.1	0.0937859	2.48278	5.76889	0.0875988	0.767252	1
AC003665.1	0.26507	0.52548	5.73327	-0.00834622	1	1
AC003681.1	0
AC003682.16	0
AC003956.1	0
AC003958.2	0.399347	2.70785	5.76828	0.280047	0.596671	1
AC003973.4	0
AC003973.5	0
AC003984.1	0.285867	3.27967	5.7698	0.539606	0.462596	1
AC003985.1	0
AC003986.5	0.30383	2.3215	5.76282	0.299565	0.584155	1
AC003986.6	0.063269	2.32853	5.77145	0.0475296	0.827419	1
AC003986.7	0
AC003988.1	0.144222	1.87671	5.75955	0.00222128	0.962409	1
AC003991.3	0.602865	-0.241544	1.99457	0.0759211	0.782903	1
AC004009.3	0
AC004012.1	0.0105703	1.77873	5.76837	0.0157846	0.900019	1
AC004016.1	0
AC004017.1	0
AC004019.13	0.00308117	1.77154	5.76343	-0.0103363	1	1
AC004041.2	0.475537	1.41564	3.66108	0.0297175	0.863133	1
AC004051.2	0.108668	2.1025	5.7681	0.0155956	0.900617	1
AC004053.1	0.0414664	2.32857	5.77145	0.0475328	0.827413	1
AC004054.1	0
AC004063.1	0.141324	2.36582	5.77155	0.0540636	0.816137	1
AC004066.3	0.252657	1.51081	5.37149	-0.0425513	1	1
AC004067.5	0.0852891	2.46033	5.77096	0.0630237	0.801779	1
AC004069.2	0.0148818	1.97294	5.77086	-0.0128018	1	1
AC004070.1	0.0957301	2.00779	5.76743	-0.0662573	1	1
AC004076.7	0.0937859	2.48278	5.76889	0.0875988	0.767252	1
AC004076.9	0
AC004112.4	0
AC004125.3	0
AC004156.3	0.107311	2.97617	5.76239	0.183312	0.668542	1
AC004158.2	0.336707	3.02287	5.76933	0.215071	0.642822	1
AC004158.3	0.063269	2.32853	5.77145	0.0475296	0.827419	1
AC004160.4	0
AC004221.2	0
AC004231.2	0.0726247	1.06842	5.75015	-0.0182535	1	1
AC004237.1	0
AC004257.1	0
AC004257.3	0.176186	1.70066	5.18767	0.0338414	0.854045	1
AC004381.6	3.37256	0.675643	1.23936	0.311904	0.576514	1
AC004381.7	0.0305066	2.5512	5.76439	0.108009	0.742423	1
AC004410.3	0
AC004447.2	0.737381	1.22192	2.48074	0.0529062	0.818081	1
AC004448.2	0.0254964	2.83855	5.76528	0.130058	0.718372	1
AC004448.5	0.763788	3.72794	5.76047	0.576336	0.447752	1
AC004449.6	0.0148818	1.97294	5.77086	-0.0128018	1	1
AC004458.1	0
AC004463.6	0.732825	2.94859	2.70854	1.1797	0.277417	1
AC004466.1	0.616961	2.33884	2.71315	0.68422	0.408137	1
AC004471.10	0.427891	1.97971	5.75702	0.0563767	0.812317	1
AC004471.9	0.0105703	1.77873	5.76837	0.0157846	0.900019	1
AC004485.3	0.00308117	1.77154	5.76343	-0.0103363	1	1
AC004490.1	0.899981	1.59111	2.37165	0.227138	0.633654	1
AC004510.3	0.311903	1.26545	5.04604	0.0206309	0.885789	1
AC004528.4	0
AC004535.2	0.063269	2.32853	5.77145	0.0475296	0.827419	1
AC004538.3	0
AC004540.4	0
AC004540.5	0.400554	3.26957	5.76903	0.498681	0.48008	1
AC004543.2	0.0938186	2.6226	5.76866	0.112364	0.737468	1
AC004549.6	1.21805	1.68	1.68301	0.769801	0.380279	1
AC004562.1	0.00598583	2.33959	5.77141	0.0445771	0.832784	1
AC004593.3	0.0357495	1.74857	5.76644	0.00537651	0.941548	1
AC004595.1	0
AC004603.4	0.524113	2.6269	5.75085	0.0362754	0.848948	1
AC004623.2	0.565741	1.85131	2.63516	0.31277	0.575985	1
AC004637.1	0.0754573	2.68042	5.77037	0.100671	0.751026	1
AC004691.5	0.0937859	2.48278	5.76889	0.0875988	0.767252	1
AC004692.4	0.0571373	2.11301	5.77116	0.000599011	0.980474	1
AC004699.1	0.0937859	2.48278	5.76889	0.0875988	0.767252	1
AC004702.2	0.0927239	2.00413	5.76743	-0.0651801	1	1
AC004775.5	0
AC004791.2	0
AC004817.1	0
AC004837.4	0
AC004837.5	0.0938186	2.6226	5.76866	0.112364	0.737468	1
AC004840.8	0.0242483	2.71158	5.77108	0.121116	0.727827	1
AC004840.9	0.145617	1.41528	5.74153	0.0227846	0.880018	1
AC004854.4	0.101571	2.004	5.76743	-0.0651782	1	1
AC004862.6	0
AC004869.2	0
AC004869.3	0
AC004870.3	0
AC004870.4	0.0135248	2.80975	5.7652	0.132692	0.715657	1
AC004878.7	0
AC004893.11	2.32027	1.19323	1.44786	0.626002	0.428826	1
AC004895.4	0.00308117	1.77154	5.76343	-0.0103363	1	1
AC004899.1	0.0571373	2.11301	5.77116	0.000599011	0.980474	1
AC004901.1	0.0614427	2.31501	5.77122	0.0376034	0.846242	1
AC004906.3	0
AC004920.3	0.0148818	1.97294	5.77086	-0.0128018	1	1
AC004941.3	0.151384	3.41674	5.76408	0.253926	0.614324	1
AC004947.2	0
AC004951.6	0.1547	0.51715	5.76302	-0.0456658	1	1
AC004988.1	0.344627	2.48877	5.76515	0.0881495	0.766543	1
AC005000.2	0
AC005003.1	0.0355449	2.98027	5.76461	0.14641	0.70199	1
AC005008.2	0.285867	3.27967	5.7698	0.539606	0.462596	1
AC005009.1	0
AC005009.2	0.096496	2.10114	5.76606	0.0206128	0.885839	1
AC005013.5	0.010996	2.06622	5.77007	0.031374	0.859408	1
AC005019.3	0
AC005022.1	0.285867	3.27967	5.7698	0.539606	0.462596	1
AC005027.3	0
AC005029.1	0.285867	3.27967	5.7698	0.539606	0.462596	1
AC005037.2	0
AC005037.3	0.529278	0.840131	2.79897	-3.01449	1	1
AC005041.17	0.0474522	2.33953	5.77141	0.0445722	0.832793	1
AC005042.4	1.64737	-0.383519	1.28202	0.170678	0.67951	1
AC005042.5	0
AC005048.1	0
AC005062.2	0.826575	1.07402	1.86323	0.257232	0.612028	1
AC005071.1	0
AC005076.5	0.408448	3.48056	4.62424	0.541139	0.461961	1
AC005082.12	2.39146	0.864447	0.927958	0.784854	0.375661	1
AC005083.1	3.69687	-0.453171	0.79935	0.37761	0.538885	1
AC005104.3	0.119664	1.95757	5.76696	0.0103002	0.919162	1
AC005150.1	0
AC005152.2	11.3581	-0.793044	0.617374	1.58794	0.20762	1
AC005152.3	2.13495	0.836634	1.05258	0.447725	0.503417	1
AC005154.6	5.12785	-0.491689	0.627196	0.646485	0.421372	1
AC005161.1	0
AC005162.4	0
AC005162.5	0.150348	1.44363	5.75307	0.00362432	0.951995	1
AC005197.2	0
AC005220.3	0.393844	2.80303	5.76916	0.180629	0.670833	1
AC005224.2	0.48853	2.39827	2.79197	0.585408	0.4442	1
AC005229.1	0.00308117	1.77154	5.76343	-0.0103363	1	1
AC005235.1	0
AC005237.4	0.0963457	3.05517	5.76989	0.424654	0.514624	1
AC005253.2	0.611846	0.888331	2.97046	0.157628	0.69135	1
AC005253.4	0.294132	0.947638	5.27925	-0.0342242	1	1
AC005262.2	0.880618	-0.0647921	1.9152	0.00243325	0.960658	1
AC005262.3	0.373741	0.4672	2.98264	-0.0191623	1	1
AC005264.2	0.599381	-0.0305544	3.08198	0.00247342	0.960335	1
AC005276.1	0.0166059	2.22033	5.75689	0.0404886	0.840528	1
AC005281.1	0
AC005281.2	0
AC005284.1	0
AC005301.8	0
AC005304.1	0
AC005306.3	0.249658	0.693388	5.50297	-0.0475179	1	1
AC005307.1	0
AC005307.3	0.294715	3.27954	5.7698	0.53959	0.462603	1
AC005324.6	0
AC005324.7	0
AC005329.7	1.40733	1.02491	1.4724	0.505364	0.477153	1
AC005330.2	0
AC005339.2	0.0602184	1.53761	5.76408	-0.0350706	1	1
AC005355.1	0.288949	2.65411	5.76631	0.41482	0.519533	1
AC005355.2	0
AC005356.1	0.00598583	2.33959	5.77141	0.0445771	0.832784	1
AC005358.3	0.0957301	2.00779	5.76743	-0.0662573	1	1
AC005387.2	0.0937859	2.48278	5.76889	0.0875988	0.767252	1
AC005387.3	0
AC005391.2	0.130337	3.4426	5.76754	0.536118	0.464046	1
AC005392.13	0.0579605	2.46627	5.76344	0.281269	0.595871	1
AC005394.1	0
AC005477.1	0.649886	3.82638	5.76731	0.557053	0.45545	1
AC005481.5	0.126755	3.80637	5.75886	0.395057	0.529653	1
AC005487.2	0.0706957	1.14968	5.75121	-0.0277676	1	1
AC005498.3	0.440778	2.72014	5.21348	0.47641	0.490053	1
AC005498.4	0
AC005518.2	0
AC005519.4	0.0620369	2.20598	5.76699	0.0535437	0.817008	1
AC005523.2	3.25357	-0.929778	0.783006	1.45337	0.227989	1
AC005523.3	0
AC005532.5	1.69822	0.717822	1.4164	0.369994	0.543008	1
AC005534.8	0.0769204	1.32992	5.75755	-0.0252653	1	1
AC005537.2	0.29203	2.37637	5.76127	0.357257	0.550033	1
AC005538.5	0
AC005540.3	0.276874	1.1839	5.37898	0.0292843	0.864124	1
AC005546.2	0.0311372	1.26115	5.77139	-0.0608448	1	1
AC005550.3	0
AC005550.4	0
AC005550.5	0
AC005559.2	0
AC005562.1	4.64586	0.922647	0.75875	1.50742	0.219533	1
AC005592.1	0.0201735	2.3101	5.76791	0.0573291	0.810768	1
AC005592.2	0
AC005592.3	0
AC005594.3	0.591654	1.04061	2.75675	-0.0817821	1	1
AC005597.1	0
AC005606.14	0.498747	2.66657	4.90638	0.415081	0.519402	1
AC005606.15	0.48236	1.1776	3.40199	-0.00833189	1	1
AC005609.1	0.0113264	2.31025	5.76792	0.0573379	0.810754	1
AC005614.3	0.299392	3.76782	5.76308	0.685414	0.407729	1
AC005614.5	0
AC005616.1	0
AC005616.2	0
AC005618.6	0.118859	1.67113	5.75841	0.00206512	0.963754	1
AC005621.1	0
AC005624.2	0.0105703	1.77873	5.76837	0.0157846	0.900019	1
AC005625.1	0
AC005682.5	0.704551	-1.28756	2.22893	0.601414	0.438039	1
AC005682.8	0.0499026	1.84999	5.76266	0.00795657	0.928923	1
AC005702.1	0
AC005702.3	0
AC005702.4	0
AC005703.2	0
AC005703.3	0.00616235	1.51793	5.75966	-0.0263814	1	1
AC005740.5	0.526609	1.93909	4.75664	0.268651	0.604238	1
AC005740.6	0.0894772	1.80621	5.76169	-0.0186259	1	1
AC005754.7	0
AC005754.8	0.0265415	2.32843	5.77145	0.0475366	0.827407	1
AC005757.6	0
AC005772.2	0
AC005775.2	0.308762	1.7451	5.75171	0.213813	0.643795	1
AC005779.2	0.00308117	1.77154	5.76343	-0.0103363	1	1
AC005780.1	0.00308117	1.77154	5.76343	-0.0103363	1	1
AC005785.2	0.323116	0.700132	5.75502	-0.0482277	1	1
AC005786.5	0.079137	2.31484	5.77122	0.0375989	0.846251	1
AC005786.7	0.793423	2.19191	2.42188	0.609263	0.435065	1
AC005789.11	0
AC005789.9	0
AC005808.3	0
AC005841.1	0.0937859	2.48278	5.76889	0.0875988	0.767252	1
AC005863.1	0.00616235	1.51793	5.75966	-0.0263814	1	1
AC005863.2	0.547117	3.62267	5.7688	0.685796	0.407598	1
AC005932.1	0.232512	2.87152	5.76758	0.14935	0.699158	1
AC005943.4	0.299392	3.76782	5.76308	0.685414	0.407729	1
AC005943.5	0.704983	1.76408	5.01422	0.427294	0.51332	1
AC005944.2	0.655936	-1.08983	1.96938	0.687948	0.406863	1
AC005954.3	0
AC005954.4	0
AC006000.5	0
AC006003.3	0
AC006004.1	0.0148818	1.97294	5.77086	-0.0128018	1	1
AC006007.1	0
AC006019.3	0.0754573	2.68042	5.77037	0.100671	0.751026	1
AC006019.4	0.0113264	2.31025	5.76792	0.0573379	0.810754	1
AC006026.13	0.0548793	3.05523	5.76989	0.424675	0.514614	1
AC006037.2	0
AC006041.1	0
AC006042.6	0
AC006042.7	0.154651	3.2948	5.76574	0.437483	0.50834	1
AC006050.2	0
AC006076.1	0
AC006080.1	0
AC006115.3	0.26125	2.55261	5.76637	0.103491	0.74768	1
AC006116.12	0
AC006116.15	0.0135248	2.80975	5.7652	0.132692	0.715657	1
AC006116.17	0.0858914	1.49846	5.75159	-0.0177693	1	1
AC006116.19	0
AC006116.20	0.392116	3.46684	5.75934	0.519293	0.471143	1
AC006116.21	0.0754573	2.68042	5.77037	0.100671	0.751026	1
AC006116.24	0.15467	1.9087	5.76697	0.0459183	0.830324	1
AC006126.3	0.0370015	1.16717	5.75632	-0.0275445	1	1
AC006129.1	0.368893	0.713037	5.74184	-0.0199509	1	1
AC006129.2	0.0548793	3.05523	5.76989	0.424675	0.514614	1
AC006129.4	0.182764	1.25972	5.74197	-0.000971954	1	1
AC006130.3	0.0785385	2.08635	5.76517	0.0247677	0.874947	1
AC006132.1	0.781201	1.22568	1.88601	0.162428	0.686931	1
AC006159.3	0.404441	2.20908	5.74431	0.251974	0.615688	1
AC006159.4	0
AC006159.5	0
AC006160.5	0.355036	2.78092	5.76586	0.157587	0.691388	1
AC006196.1	0
AC006227.1	0
AC006262.10	0
AC006262.4	0
AC006262.5	0.0754573	2.68042	5.77037	0.100671	0.751026	1
AC006262.6	0.709792	2.98274	4.20423	1.0074	0.315527	1
AC006272.1	0.145937	2.78043	5.75161	0.131926	0.716444	1
AC006272.2	0
AC006273.4	0.0414664	2.32857	5.77145	0.0475328	0.827413	1
AC006273.5	0.0722418	2.46823	5.77094	0.0618555	0.803587	1
AC006273.7	0
AC006277.2	0.421545	3.43841	3.83969	0.931542	0.334463	1
AC006296.1	0.00598583	2.33959	5.77141	0.0445771	0.832784	1
AC006296.2	0
AC006369.2	0.079606	3.06215	5.75249	0.185729	0.666495	1
AC006369.3	0
AC006372.1	0.108668	2.1025	5.7681	0.0155956	0.900617	1
AC006372.4	0.236935	1.61417	5.75441	0.0101526	0.919741	1
AC006372.5	0.0614427	2.31501	5.77122	0.0376034	0.846242	1
AC006373.1	0
AC006378.2	0
AC006380.3	0
AC006432.1	0
AC006445.8	0.755221	0.731099	2.76589	-0.0530731	1	1
AC006449.1	0.00598583	2.33959	5.77141	0.0445771	0.832784	1
AC006455.1	0
AC006460.2	0.832214	-1.4409	2.33955	0.875308	0.34949	1
AC006480.1	0
AC006482.1	0
AC006486.1	0.24285	0.0268928	3.44355	-0.00353611	1	1
AC006486.9	0.0135248	2.80975	5.7652	0.132692	0.715657	1
AC006538.1	0.306912	2.01823	5.75707	0.253647	0.614519	1
AC006539.1	0
AC006547.13	0.122078	1.34285	5.75875	-0.0283233	1	1
AC006547.14	0.00308117	1.77154	5.76343	-0.0103363	1	1
AC006547.15	0.296954	0.723219	3.28714	-0.0221861	1	1
AC006547.8	0.0303841	0.787356	5.75021	-0.0291997	1	1
AC006552.1	0
AC006557.1	0
AC006942.4	0.455376	0.00479988	2.71823	-0.000382848	1	1
AC006946.15	0.0135248	2.80975	5.7652	0.132692	0.715657	1
AC006946.16	0.546813	1.64436	2.18655	0.423188	0.515351	1
AC006946.17	0.00598583	2.33959	5.77141	0.0445771	0.832784	1
AC006947.1	0.00308117	1.77154	5.76343	-0.0103363	1	1
AC006953.1	0
AC006960.7	0
AC006967.1	0.285867	3.27967	5.7698	0.539606	0.462596	1
AC006994.2	0.0321365	1.14336	5.75519	-0.00843698	1	1
AC007003.1	0
AC007009.1	0.0763245	1.96515	5.77081	-0.0106651	1	1
AC007009.2	0
AC007036.4	0.0524749	2.19039	5.7618	0.0421062	0.837418	1
AC007036.6	0
AC007038.7	0.190289	2.52086	5.76688	0.0920063	0.761642	1
AC007040.11	0.413872	1.70983	5.76267	0.186271	0.666039	1
AC007040.5	0.115806	2.6261	5.76841	0.107948	0.742493	1
AC007040.6	0.598302	3.24668	5.76299	0.253369	0.614713	1
AC007040.7	0.00308117	1.77154	5.76343	-0.0103363	1	1
AC007040.8	0
AC007041.1	0
AC007050.17	0.187572	2.48741	5.76612	0.088013	0.766719	1
AC007091.1	0
AC007092.1	6.26323	0.770449	0.598036	1.63403	0.201147	1
AC007096.1	0
AC007098.1	0.0372996	0.459392	5.759	-0.0399253	1	1
AC007099.1	0
AC007106.1	0
AC007114.1	0.00598583	2.33959	5.77141	0.0445771	0.832784	1
AC007126.1	0.00308117	1.77154	5.76343	-0.0103363	1	1
AC007128.1	0.166392	2.26523	5.76161	-0.0189197	1	1
AC007131.1	0.12307	2.5622	5.76884	0.109264	0.740983	1
AC007131.2	0.253076	2.32845	5.77145	0.0475285	0.827421	1
AC007161.5	0.285867	3.27967	5.7698	0.539606	0.462596	1
AC007163.3	0.072013	1.81667	5.76964	0.025014	0.874332	1
AC007163.6	0.063269	2.32853	5.77145	0.0475296	0.827419	1
AC007179.1	0
AC007182.6	0.271237	1.29157	5.75125	0.00484265	0.944521	1
AC007192.6	0.0889821	3.19195	5.764	0.205596	0.650242	1
AC007193.10	0
AC007193.6	0.0113264	2.31025	5.76792	0.0573379	0.810754	1
AC007193.8	0.00308117	1.77154	5.76343	-0.0103363	1	1
AC007193.9	0.00308117	1.77154	5.76343	-0.0103363	1	1
AC007204.1	0.0927239	2.00413	5.76743	-0.0651801	1	1
AC007204.2	0
AC007216.2	0
AC007228.11	0.326142	1.53531	5.7513	-0.0612701	1	1
AC007228.5	0
AC007228.9	0.0425901	1.53974	5.75721	-0.0160895	1	1
AC007242.1	0
AC007246.3	1.76416	0.945721	1.39777	0.542621	0.461348	1
AC007249.3	0
AC007250.4	0.0614427	2.31501	5.77122	0.0376034	0.846242	1
AC007251.2	0
AC007255.8	0.00308117	1.77154	5.76343	-0.0103363	1	1
AC007271.3	0
AC007277.3	0
AC007278.2	0
AC007278.3	0.0927239	2.00413	5.76743	-0.0651801	1	1
AC007285.6	0.0614427	2.31501	5.77122	0.0376034	0.846242	1
AC007285.7	0
AC007292.3	0.276827	0.941527	5.7583	-0.0521969	1	1
AC007292.4	0.0937859	2.48278	5.76889	0.0875988	0.767252	1
AC007292.6	0.293356	-0.563511	5.13645	0.0869616	0.768076	1
AC007292.7	0.0135248	2.80975	5.7652	0.132692	0.715657	1
AC007308.6	0.185704	2.08107	5.76081	0.0273067	0.868749	1
AC007308.7	0.0113264	2.31025	5.76792	0.0573379	0.810754	1
AC007317.1	0
AC007319.1	0.0860035	0.275994	5.74816	-0.0263219	1	1
AC007327.5	0.26125	2.55261	5.76637	0.103491	0.74768	1
AC007333.1	0.522499	2.57527	5.75215	0.10901	0.741274	1
AC007349.4	0
AC007349.5	0
AC007349.7	0
AC007353.1	0.0148818	1.97294	5.77086	-0.0128018	1	1
AC007358.1	0
AC007362.3	0.3745	2.91665	5.76111	0.162019	0.687305	1
AC007364.1	0
AC007365.1	0.126538	2.32849	5.77145	0.047529	0.82742	1
AC007365.3	0.104123	2.60937	5.75652	0.104525	0.746465	1
AC007375.1	0.0270495	3.06093	5.76165	0.176157	0.674696	1
AC007381.2	0.0767937	2.80965	5.7652	0.132681	0.715668	1
AC007381.3	0.0148818	1.97294	5.77086	-0.0128018	1	1
AC007382.1	0.0895686	1.3121	5.75046	-0.019142	1	1
AC007383.3	0.116306	0.608577	5.74766	-0.0215125	1	1
AC007383.4	0.295822	-0.721499	5.71716	0.0870321	0.767985	1
AC007386.2	0.1146	1.33672	5.77019	-0.0549593	1	1
AC007386.4	0.547117	3.62267	5.7688	0.685796	0.407598	1
AC007389.3	0.157055	2.48268	5.76889	0.0875886	0.767265	1
AC007389.4	0
AC007390.5	11.3842	0.382872	0.500528	0.56204	0.453439	1
AC007391.2	0
AC007392.3	0.0430258	2.79306	5.7677	0.137215	0.711066	1
AC007392.4	0.0754573	2.68042	5.77037	0.100671	0.751026	1
AC007395.3	0.0957301	2.00779	5.76743	-0.0662573	1	1
AC007401.2	0
AC007403.1	0
AC007403.2	0
AC007403.3	0
AC007405.2	0.531508	1.92192	5.75347	0.0526329	0.818543	1
AC007405.4	0.379725	2.84908	5.56455	0.186898	0.665511	1
AC007405.6	1.06259	1.85176	1.74255	0.897286	0.343511	1
AC007405.8	0.0937859	2.48278	5.76889	0.0875988	0.767252	1
AC007421.1	0
AC007422.1	0
AC007431.1	0.00308117	1.77154	5.76343	-0.0103363	1	1
AC007436.1	0.00308117	1.77154	5.76343	-0.0103363	1	1
AC007461.1	0.1063	1.42197	5.7655	-0.0632739	1	1
AC007461.2	0.106726	1.72716	5.76653	-0.0671721	1	1
AC007463.2	0.0614427	2.31501	5.77122	0.0376034	0.846242	1
AC007464.1	0.0937859	2.48278	5.76889	0.0875988	0.767252	1
AC007528.1	0
AC007551.3	0.384949	1.20734	4.11543	0.0070814	0.932936	1
AC007556.3	0
AC007557.1	0
AC007557.2	0
AC007557.3	0
AC007557.4	0.063269	2.32853	5.77145	0.0475296	0.827419	1
AC007563.1	0.247394	2.43011	5.76644	0.0743254	0.78514	1
AC007563.3	0.0220202	2.46043	5.77096	0.0630327	0.801765	1
AC007563.5	0
AC007566.10	1.22861	1.83347	1.45806	1.33177	0.24849	1
AC007567.1	0.0148818	1.97294	5.77086	-0.0128018	1	1
AC007620.3	2.7217	-0.415742	0.970623	0.225768	0.63468	1
AC007652.1	0
AC007679.3	0.352407	-0.990155	3.98921	0.201985	0.653123	1
AC007680.2	0.0937859	2.48278	5.76889	0.0875988	0.767252	1
AC007682.1	0.109288	0.864508	5.76858	-0.0627043	1	1
AC007682.2	0
AC007682.3	0
AC007731.1	0
AC007740.1	0.455111	3.8763	5.76573	0.688637	0.406628	1
AC007743.1	0.181164	1.83449	5.74765	0.0439406	0.833964	1
AC007750.5	0.285867	3.27967	5.7698	0.539606	0.462596	1
AC007773.2	0.311695	0.438931	5.74853	-0.0395587	1	1
AC007773.3	0
AC007787.2	0.0148818	1.97294	5.77086	-0.0128018	1	1
AC007795.1	0.0937859	2.48278	5.76889	0.0875988	0.767252	1
AC007796.1	0.0220202	2.46043	5.77096	0.0630327	0.801765	1
AC007879.1	0
AC007879.2	0.0526392	1.16123	5.75779	-0.0368007	1	1
AC007879.3	0
AC007879.4	0
AC007879.5	0.0779988	1.81679	5.7699	0.0211709	0.884314	1
AC007879.6	0
AC007879.7	0.171937	2.1024	5.7681	0.0155903	0.900633	1
AC007880.1	0.442955	3.64182	5.76859	0.647413	0.421039	1
AC007919.2	0
AC007950.1	0
AC007952.5	0
AC007966.1	0
AC007970.1	0.411881	2.21804	5.73975	0.0444625	0.832996	1
AC008060.5	0
AC008060.7	0.285867	3.27967	5.7698	0.539606	0.462596	1
AC008060.8	0.0148818	1.97294	5.77086	-0.0128018	1	1
AC008063.2	0
AC008063.3	0.0927239	2.00413	5.76743	-0.0651801	1	1
AC008067.2	0
AC008069.1	0.300749	2.89504	5.77045	0.422779	0.515554	1
AC008073.7	0
AC008073.9	0.0245207	2.5364	5.7643	0.10614	0.744582	1
AC008074.3	0.0471215	1.96864	5.7652	-0.00445466	1	1
AC008074.4	0.7488	2.22341	2.63776	0.253241	0.614802	1
AC008088.4	0.0938186	2.6226	5.76866	0.112364	0.737468	1
AC008132.13	0.349136	3.27957	5.7698	0.539587	0.462604	1
AC008154.5	0
AC008163.4	0.00598583	2.33959	5.77141	0.0445771	0.832784	1
AC008166.1	0
AC008174.3	0.00884717	2.32851	5.77145	0.0475334	0.827412	1
AC008267.1	0
AC008268.1	0.0937859	2.48278	5.76889	0.0875988	0.767252	1
AC008269.2	0.211983	1.07278	5.75628	-0.0753273	1	1
AC008271.1	0.0148818	1.97294	5.77086	-0.0128018	1	1
AC008277.1	0.605217	2.14104	3.9221	0.425153	0.514377	1
AC008278.2	0.0135248	2.80975	5.7652	0.132692	0.715657	1
AC008278.3	0
AC008281.1	0
AC008391.1	0
AC008394.1	0
AC008397.1	0.063269	2.32853	5.77145	0.0475296	0.827419	1
AC008410.1	0
AC008440.10	0
AC008440.5	0.769811	-0.0144696	2.49476	0.00436792	0.947306	1
AC008443.1	0.220585	2.87621	5.7492	0.167739	0.68213	1
AC008498.1	0
AC008592.4	0
AC008592.5	0.116328	1.96139	5.76881	0.0455162	0.831058	1
AC008592.8	3.10931	-0.374871	0.897939	0.179649	0.671675	1
AC008674.1	0
AC008686.1	0
AC008691.1	0
AC008694.3	0
AC008697.1	0.169742	2.19656	5.7556	0.20383	0.651647	1
AC008703.1	0.0957301	2.00779	5.76743	-0.0662573	1	1
AC008706.1	0
AC008738.2	0
AC008746.12	0.0938186	2.6226	5.76866	0.112364	0.737468	1
AC008746.3	0
AC008752.3	0
AC008753.4	0
AC008753.6	0
AC008781.7	0.348318	0.350158	4.08122	-0.027123	1	1
AC008834.1	0.317005	2.15423	5.77083	0.223079	0.636704	1
AC008914.1	0
AC008937.2	0.176759	1.54832	5.74481	0.0396618	0.842143	1
AC008937.3	0
AC008938.1	0
AC008940.1	0
AC008948.1	0.835989	-0.0960872	1.75147	0.0281643	0.866723	1
AC008964.1	0.834875	1.89832	2.10058	0.863689	0.352708	1
AC008982.2	0.889891	-2.06006	2.65539	1.06105	0.302976	1
AC008984.2	0
AC008991.1	0
AC008992.1	0.00308117	1.77154	5.76343	-0.0103363	1	1
AC009005.2	0.313702	2.46514	5.74601	0.0818841	0.77476	1
AC009014.3	0.0614427	2.31501	5.77122	0.0376034	0.846242	1
AC009060.1	0
AC009065.1	0.162516	-0.952473	5.72507	0.140775	0.707512	1
AC009065.2	0.00884717	2.32851	5.77145	0.0475334	0.827412	1
AC009095.4	0.0937859	2.48278	5.76889	0.0875988	0.767252	1
AC009110.1	0
AC009120.10	0
AC009120.4	0.0864533	2.40707	5.76943	0.0736347	0.786116	1
AC009120.5	0
AC009120.6	2.60112	0.0300485	1.19719	0.00123159	0.972005	1
AC009133.12	0.121688	1.27615	5.74765	0.0293775	0.86391	1
AC009133.14	7.19208	-0.870037	0.675293	1.76213	0.184359	1
AC009133.15	0.814693	-0.149536	1.88345	0.0411911	0.83917	1
AC009133.17	0.170875	1.61842	5.76775	-0.093736	1	1
AC009133.20	0.0105703	1.77873	5.76837	0.0157846	0.900019	1
AC009133.21	0.336707	3.02287	5.76933	0.215071	0.642822	1
AC009134.1	0
AC009142.1	0
AC009158.1	0.327334	3.27961	5.7698	0.539594	0.462601	1
AC009166.5	0.26125	2.55261	5.76637	0.103491	0.74768	1
AC009196.1	0
AC009227.2	0
AC009227.3	0
AC009228.1	0.174253	-0.178828	5.71556	0.0146702	0.903595	1
AC009229.5	0
AC009229.6	0
AC009232.2	0.0754573	2.68042	5.77037	0.100671	0.751026	1
AC009234.2	0
AC009236.1	0.0864533	2.40707	5.76943	0.0736347	0.786116	1
AC009262.2	0
AC009276.4	0
AC009297.1	0
AC009299.2	0.165273	1.35475	5.75582	-0.0592106	1	1
AC009299.3	2.15097	1.21622	1.3803	0.857669	0.354392	1
AC009303.1	0.0254964	2.83855	5.76528	0.130058	0.718372	1
AC009305.1	0
AC009312.1	0
AC009313.1	0.063269	2.32853	5.77145	0.0475296	0.827419	1
AC009336.1	0
AC009336.24	0.00598583	2.33959	5.77141	0.0445771	0.832784	1
AC009365.3	0.522499	2.57527	5.75215	0.10901	0.741274	1
AC009365.4	0
AC009403.2	0.769782	2.16917	1.97536	0.715912	0.397488	1
AC009404.2	0.754791	1.21463	1.98533	0.285789	0.592932	1
AC009410.1	0.116667	2.03838	5.76719	-0.0653693	1	1
AC009411.1	0.0754573	2.68042	5.77037	0.100671	0.751026	1
AC009411.2	0
AC009473.1	0.0245207	2.5364	5.7643	0.10614	0.744582	1
AC009478.1	0
AC009480.3	0.0289102	1.52915	5.76107	-0.0212532	1	1
AC009487.4	0
AC009487.5	0
AC009492.1	0
AC009495.1	0
AC009495.2	0.65915	1.27262	2.31526	0.168896	0.681095	1
AC009495.3	0.14996	3.07247	5.76227	0.183168	0.668665	1
AC009495.4	0.19307	1.43802	5.75795	-0.0711982	1	1
AC009498.1	0
AC009499.1	0
AC009499.2	0
AC009501.4	2.6578	1.01048	1.27795	0.680271	0.409493	1
AC009502.4	0.237405	3.6479	5.75607	0.310939	0.577104	1
AC009505.2	0.600759	-0.883467	1.91038	0.570825	0.449931	1
AC009505.4	0
AC009506.1	2.62938	-0.0395783	0.959473	0.00484984	0.94448	1
AC009508.1	0
AC009518.4	0.379653	3.48642	5.76718	0.609034	0.435152	1
AC009518.8	0
AC009531.2	0.0614427	2.31501	5.77122	0.0376034	0.846242	1
AC009542.2	0.028006	2.46846	5.77094	0.0618624	0.803576	1
AC009677.1	0
AC009784.3	0
AC009831.1	0
AC009878.2	0
AC009892.1	0
AC009892.10	0.0957301	2.00779	5.76743	-0.0662573	1	1
AC009948.5	0.691797	1.26519	1.98794	0.39182	0.531344	1
AC009950.2	0.135282	1.81657	5.76964	0.0250087	0.874345	1
AC009955.8	0
AC009961.3	0.486118	0.00180447	2.46114	-0.000356582	1	1
AC009965.2	0
AC009970.1	0
AC009994.2	0
AC010082.2	0
AC010084.1	0
AC010090.1	0
AC010091.1	2.79702	1.90509	1.04957	3.15646	0.0756269	1
AC010092.1	0
AC010095.5	0.26125	2.55261	5.76637	0.103491	0.74768	1
AC010096.1	0.0316994	2.74498	5.76777	0.117325	0.731954	1
AC010096.2	0
AC010127.3	1.5331	1.03048	1.29257	0.473384	0.491434	1
AC010127.5	0.009067	1.77835	5.7638	-0.0113906	1	1
AC010132.10	0
AC010136.2	0.0135248	2.80975	5.7652	0.132692	0.715657	1
AC010139.1	0.0548793	3.05523	5.76989	0.424675	0.514614	1
AC010145.4	0
AC010148.1	0.010996	2.06622	5.77007	0.031374	0.859408	1
AC010203.1	0
AC010226.4	1.10276	0.671326	1.64605	-0.010663	1	1
AC010311.1	0
AC010327.2	0.800441	2.1972	3.07903	0.546193	0.459878	1
AC010336.1	1.9116	-1.77204	1.09874	3.27652	0.0702776	1
AC010441.1	0.287495	0.346161	4.39493	-0.0286264	1	1
AC010458.1	0
AC010468.2	0
AC010504.2	0.00308117	1.77154	5.76343	-0.0103363	1	1
AC010524.2	0.778902	2.28839	2.50762	0.655049	0.418313	1
AC010524.4	0.00616235	1.51793	5.75966	-0.0263814	1	1
AC010525.4	0.00308117	1.77154	5.76343	-0.0103363	1	1
AC010525.6	0
AC010525.7	0.0166059	2.22033	5.75689	0.0404886	0.840528	1
AC010536.1	0.463967	2.14007	5.75521	0.294605	0.587285	1
AC010547.9	0.0148818	1.97294	5.77086	-0.0128018	1	1
AC010609.1	0
AC010641.1	0
AC010642.1	0.0202395	1.12262	5.7557	-0.0276696	1	1
AC010649.1	0
AC010729.1	0.0889821	3.19195	5.764	0.205596	0.650242	1
AC010729.2	0.0148818	1.97294	5.77086	-0.0128018	1	1
AC010729.3	0
AC010731.2	0
AC010731.3	0
AC010731.4	0
AC010733.4	0.0148818	1.97294	5.77086	-0.0128018	1	1
AC010745.1	0.063269	2.32853	5.77145	0.0475296	0.827419	1
AC010745.2	0.0781508	1.97285	5.77086	-0.0128066	1	1
AC010745.3	0
AC010745.4	0
AC010746.3	0
AC010761.10	0.437549	0.791847	3.85902	-0.0661084	1	1
AC010761.13	0
AC010761.14	0
AC010761.6	0.105112	2.49964	5.76716	0.102765	0.748537	1
AC010761.8	1.4591	-0.660647	1.536	0.361098	0.547897	1
AC010761.9	0.212561	1.1151	5.75664	-0.0329473	1	1
AC010880.1	0.0551156	2.85125	5.77	0.142944	0.705372	1
AC010883.5	0.775343	3.06321	2.30259	1.58673	0.207794	1
AC010884.1	0.0148818	1.97294	5.77086	-0.0128018	1	1
AC010890.1	0.0614427	2.31501	5.77122	0.0376034	0.846242	1
AC010894.3	0.221395	0.621324	5.68968	-0.0547039	1	1
AC010894.5	0.0105703	1.77873	5.76837	0.0157846	0.900019	1
AC010907.2	0.171187	2.38221	5.76598	-0.031237	1	1
AC010907.5	0
AC010928.1	0
AC010930.1	0
AC010967.2	0.0265415	2.32843	5.77145	0.0475366	0.827407	1
AC010967.3	0
AC010969.1	0.310116	3.66483	5.76805	0.663505	0.415325	1
AC010971.1	0.0754573	2.68042	5.77037	0.100671	0.751026	1
AC010974.3	0
AC010976.2	0.690625	0.438746	2.49403	0.00419013	0.948388	1
AC010982.1	0.746593	2.18477	2.56408	0.534063	0.464904	1
AC010982.2	0
AC010983.1	0
AC010987.5	0
AC010987.6	0.0135248	2.80975	5.7652	0.132692	0.715657	1
AC011043.1	1.95338	0.779206	1.18653	0.226357	0.634238	1
AC011073.1	0
AC011193.1	0
AC011196.3	0
AC011239.1	0
AC011243.1	0
AC011247.3	0
AC011286.1	0.26125	2.55261	5.76637	0.103491	0.74768	1
AC011288.2	0.428931	2.35588	5.21767	0.525472	0.468517	1
AC011290.4	0
AC011294.3	0.379686	3.64192	5.76859	0.647434	0.421032	1
AC011298.2	0.285867	3.27967	5.7698	0.539606	0.462596	1
AC011306.1	0.0135248	2.80975	5.7652	0.132692	0.715657	1
AC011306.2	0
AC011313.1	0
AC011343.1	0.4449	1.94132	5.75751	-0.0118964	1	1
AC011366.3	0
AC011407.1	0
AC011416.1	0.010996	2.06622	5.77007	0.031374	0.859408	1
AC011453.1	0
AC011484.1	0.334094	0.798604	3.06981	-0.0381777	1	1
AC011499.1	0.010996	2.06622	5.77007	0.031374	0.859408	1
AC011500.1	0
AC011513.4	0.300749	2.89504	5.77045	0.422779	0.515554	1
AC011516.1	0
AC011516.2	0.399638	2.60688	5.74623	0.235227	0.627675	1
AC011518.1	0.157055	2.48268	5.76889	0.0875886	0.767265	1
AC011518.2	0
AC011523.2	0.26125	2.55261	5.76637	0.103491	0.74768	1
AC011524.1	0.0148818	1.97294	5.77086	-0.0128018	1	1
AC011524.2	0
AC011525.2	0.253922	1.88956	5.75855	0.0176384	0.894344	1
AC011525.4	0
AC011526.1	0.80535	3.49066	4.04341	0.396063	0.52913	1
AC011551.3	0.127778	2.64687	5.76829	0.1066	0.744049	1
AC011558.5	1.32397	-1.39363	1.59061	1.31031	0.252338	1
AC011591.1	0
AC011625.1	0
AC011626.1	0
AC011648.1	0
AC011718.2	0
AC011738.4	0.177249	2.60829	5.76806	0.101133	0.750475	1
AC011747.3	0
AC011747.4	0.330228	0.868901	5.76266	-0.0536862	1	1
AC011747.6	0
AC011747.7	0
AC011752.1	0.0791626	2.31244	5.74738	0.0768009	0.78168	1
AC011753.5	0.0113264	2.31025	5.76792	0.0573379	0.810754	1
AC011754.1	0
AC011755.1	0.171937	2.1024	5.7681	0.0155903	0.900633	1
AC011841.1	3.15373	-1.05633	1.11874	0.935216	0.333511	1
AC011841.4	0
AC011841.6	0
AC011841.7	0
AC011841.8	0
AC011841.9	0
AC011891.5	0
AC011893.3	0
AC011897.2	0.0614427	2.31501	5.77122	0.0376034	0.846242	1
AC011899.10	0.184158	2.52936	5.76527	0.0903896	0.763683	1
AC011899.9	0.817025	2.66847	4.0036	0.22536	0.634986	1
AC011901.2	0
AC011995.1	0
AC011995.3	0.26125	2.55261	5.76637	0.103491	0.74768	1
AC011997.1	0
AC011998.1	0.121845	2.11334	5.7711	-0.00917514	1	1
AC012065.4	0.543367	2.06976	5.75056	0.0073454	0.931701	1
AC012065.7	0.0937859	2.48278	5.76889	0.0875988	0.767252	1
AC012074.2	0.0614427	2.31501	5.77122	0.0376034	0.846242	1
AC012075.2	0
AC012123.1	0.0784245	2.05991	5.76982	0.0158364	0.899856	1
AC012146.7	3.11514	1.06623	0.842231	1.51476	0.218414	1
AC012181.1	0
AC012307.2	0.285867	3.27967	5.7698	0.539606	0.462596	1
AC012307.3	1.37748	-0.107299	1.48728	0.0300826	0.862303	1
AC012309.5	0.130697	2.32349	5.77115	0.0360376	0.849438	1
AC012313.1	0.00308117	1.77154	5.76343	-0.0103363	1	1
AC012314.20	0.0311372	1.26115	5.77139	-0.0608448	1	1
AC012314.8	0.574618	0.71054	2.94247	-0.0714179	1	1
AC012317.1	0
AC012322.1	0
AC012354.6	0.20844	2.12096	5.76543	0.0153153	0.901509	1
AC012358.7	0
AC012358.8	0.922613	1.32252	2.00616	0.0251074	0.8741	1
AC012360.4	0
AC012360.6	0.0135248	2.80975	5.7652	0.132692	0.715657	1
AC012361.1	0
AC012362.1	0
AC012363.13	0
AC012363.4	0.0711799	1.58963	5.75173	-0.00529728	1	1
AC012368.1	0.149264	3.0651	5.75938	0.351909	0.553035	1
AC012370.2	0.0220202	2.46043	5.77096	0.0630327	0.801765	1
AC012370.3	0.0311372	1.26115	5.77139	-0.0608448	1	1
AC012391.1	0
AC012414.1	0
AC012442.5	0.00308117	1.77154	5.76343	-0.0103363	1	1
AC012442.6	0.0292894	1.41731	5.75773	-0.0287584	1	1
AC012445.1	0.0887211	1.30736	5.75886	-0.0220365	1	1
AC012451.1	0
AC012456.3	0.665521	4.26706	5.76013	0.787422	0.374881	1
AC012456.4	0.272246	2.21528	5.76214	0.0686691	0.793285	1
AC012457.2	0
AC012462.1	0.0958051	1.39419	5.76102	-0.0831669	1	1
AC012462.2	0
AC012462.3	0
AC012467.1	0
AC012485.2	0.0431474	2.22012	5.75689	0.0404863	0.840533	1
AC012487.2	0.144015	2.45842	5.759	0.0599513	0.806573	1
AC012493.2	0
AC012494.1	0
AC012499.1	0.12988	-0.0641527	5.73655	0.00684059	0.934084	1
AC012501.2	0
AC012506.1	0.0754573	2.68042	5.77037	0.100671	0.751026	1
AC012506.2	0
AC012506.3	0
AC012506.4	0
AC012507.3	0.379653	3.48642	5.76718	0.609034	0.435152	1
AC012507.4	0.0135248	2.80975	5.7652	0.132692	0.715657	1
AC012513.6	0
AC012531.25	0.660227	4.55279	5.74827	0.766742	0.381227	1
AC012593.1	0.26125	2.55261	5.76637	0.103491	0.74768	1
AC012594.1	0.155229	2.47584	5.76873	0.0784678	0.779385	1
AC012613.2	0.437649	3.17618	5.76703	0.363605	0.546511	1
AC012627.1	0
AC012668.1	0
AC012668.2	0.0148818	1.97294	5.77086	-0.0128018	1	1
AC012668.3	0
AC013264.2	0.26125	2.55261	5.76637	0.103491	0.74768	1
AC013268.5	0.00884717	2.32851	5.77145	0.0475334	0.827412	1
AC013271.3	0.0754573	2.68042	5.77037	0.100671	0.751026	1
AC013275.1	0
AC013275.2	0.0937859	2.48278	5.76889	0.0875988	0.767252	1
AC013283.1	0.190718	2.24288	5.75618	0.0660162	0.797228	1
AC013394.2	53.2668	-0.295123	0.345602	0.703892	0.401479	1
AC013401.2	0
AC013402.2	0.0414664	2.32857	5.77145	0.0475328	0.827413	1
AC013402.3	0
AC013402.5	0
AC013436.6	0
AC013448.1	0
AC013448.2	0
AC013449.1	0.0367795	2.24563	5.75408	0.0556788	0.813461	1
AC013460.1	0.0754573	2.68042	5.77037	0.100671	0.751026	1
AC013463.2	0
AC013472.3	0.382735	2.80246	5.76444	0.469097	0.493403	1
AC013472.4	0
AC013480.2	0
AC013727.1	0
AC013733.3	0
AC013733.4	0.26125	2.55261	5.76637	0.103491	0.74768	1
AC015660.1	0.0937859	2.48278	5.76889	0.0875988	0.767252	1
AC015688.3	0.009067	1.77835	5.7638	-0.0113906	1	1
AC015691.13	0
AC015820.1	0
AC015849.12	0.00308117	1.77154	5.76343	-0.0103363	1	1
AC015849.13	0.0330162	2.20206	5.76962	0.0381242	0.845194	1
AC015849.16	0.26125	2.55261	5.76637	0.103491	0.74768	1
AC015849.19	0.0148818	1.97294	5.77086	-0.0128018	1	1
AC015849.2	0
AC015922.6	0.285867	3.27967	5.7698	0.539606	0.462596	1
AC015923.1	0
AC015933.2	0
AC015936.3	0
AC015969.3	0.324519	2.5525	5.76637	0.10348	0.747693	1
AC015971.1	0
AC015971.2	1.68326	-1.31579	1.3438	1.08064	0.298554	1
AC015977.6	0
AC015987.1	0.0553796	2.75522	5.7677	0.115969	0.733449	1
AC015987.2	2.94578	-0.6213	0.985934	0.41704	0.518418	1
AC015989.2	0
AC016194.1	0
AC016251.1	0.336707	3.02287	5.76933	0.215071	0.642822	1
AC016292.1	0
AC016405.2	0
AC016543.1	0.010996	2.06622	5.77007	0.031374	0.859408	1
AC016559.1	0
AC016582.2	0.299392	3.76782	5.76308	0.685414	0.407729	1
AC016586.1	0.686813	3.39969	5.10169	-0.729752	1	1
AC016626.2	0
AC016629.3	0
AC016629.8	1.13346	-0.0150191	1.59944	0.00323843	0.954619	1
AC016644.1	0.0316994	2.74498	5.76777	0.117325	0.731954	1
AC016683.5	0.604254	3.41931	5.76812	0.518139	0.471637	1
AC016683.6	8.32824	0.0451901	0.646421	0.00507056	0.943232	1
AC016700.2	0.23571	0.846927	5.75936	-0.0482441	1	1
AC016700.3	0.0238567	1.51777	5.75966	-0.0263811	1	1
AC016700.5	0.0577483	1.95143	5.76042	0.0212918	0.883987	1
AC016710.1	0
AC016716.2	0
AC016722.1	0.00308117	1.77154	5.76343	-0.0103363	1	1
AC016722.2	4.38149	0.660151	0.998407	0.409772	0.522085	1
AC016722.3	0.186543	2.35194	5.76576	0.00210111	0.963439	1
AC016722.4	1.37626	-1.02697	1.35298	0.887804	0.346073	1
AC016723.4	0.0105703	1.77873	5.76837	0.0157846	0.900019	1
AC016725.4	0.242536	1.42799	5.72996	0.0207402	0.885489	1
AC016727.1	0
AC016730.1	0.0937859	2.48278	5.76889	0.0875988	0.767252	1
AC016735.1	0
AC016735.2	1.10137	-0.447675	2.13594	0.197987	0.65635	1
AC016735.3	0
AC016738.3	0.615023	4.13583	5.75729	-0.530359	1	1
AC016738.4	0.672805	-0.548642	1.83718	0.249449	0.617463	1
AC016747.3	3.7478	-0.584165	0.715338	0.670198	0.412983	1
AC016751.2	0
AC016757.3	0.566118	1.4971	5.74892	-0.0392171	1	1
AC016764.1	0
AC016768.1	0
AC016821.1	0
AC016831.7	0.656407	1.44033	5.23231	0.0244048	0.875859	1
AC016885.1	0.571735	4.0815	5.7637	0.701586	0.402251	1
AC016903.1	0
AC016907.3	0.0625752	0.186829	5.75715	-0.0159526	1	1
AC016909.1	0
AC016910.1	0
AC016912.3	0
AC016994.2	0
AC016995.3	0.414046	0.131055	3.34138	-0.0233702	1	1
AC016999.2	0.00598583	2.33959	5.77141	0.0445771	0.832784	1
AC017002.1	0.19718	4.03554	5.75614	0.424844	0.51453	1
AC017002.2	0.0135248	2.80975	5.7652	0.132692	0.715657	1
AC017002.4	0
AC017006.2	0.0148818	1.97294	5.77086	-0.0128018	1	1
AC017006.3	0
AC017028.3	0
AC017028.8	0
AC017048.1	0
AC017048.2	0
AC017048.3	0
AC017048.4	0
AC017053.1	0
AC017060.1	0
AC017074.1	0.285867	3.27967	5.7698	0.539606	0.462596	1
AC017074.2	0.0851134	3.37665	5.76649	0.2929	0.588368	1
AC017076.5	0.0223224	1.98529	5.76378	0.0336315	0.854493	1
AC017099.3	2.60561	-1.37781	0.978693	2.08935	0.148329	1
AC017101.10	0.292497	1.1402	4.35917	-0.00364887	1	1
AC017104.2	0
AC017104.6	0.0653231	1.51771	5.75966	-0.0263825	1	1
AC018359.1	0.00308117	1.77154	5.76343	-0.0103363	1	1
AC018445.1	0
AC018450.1	0
AC018462.2	0
AC018464.3	0
AC018470.1	0.285867	3.27967	5.7698	0.539606	0.462596	1
AC018470.4	0.40185	2.56472	5.76952	0.137491	0.710788	1
AC018495.3	0.0148818	1.97294	5.77086	-0.0128018	1	1
AC018506.1	0
AC018618.1	0
AC018635.1	0
AC018643.4	0
AC018647.3	0.196695	2.47577	5.76873	0.0784613	0.779394	1
AC018685.1	0.0194174	1.77859	5.76836	0.01578	0.900034	1
AC018690.1	0
AC018693.6	0
AC018705.5	0.34731	3.23983	5.76894	0.386329	0.534236	1
AC018717.1	0
AC018730.1	0.355036	2.78092	5.76586	0.157587	0.691388	1
AC018730.3	0.108804	2.7852	5.76975	0.119205	0.729899	1
AC018730.4	0
AC018731.3	0
AC018737.1	2.36145	1.73496	1.10128	2.51078	0.11307	1
AC018737.3	0.0606447	2.0901	5.75832	0.0392766	0.842902	1
AC018742.1	0
AC018755.1	0.116664	1.99244	5.77083	-0.0159642	1	1
AC018755.17	0.11858	2.1257	5.7705	0.0023197	0.961586	1
AC018766.4	0.520744	0.808253	2.62324	-0.0325966	1	1
AC018766.5	0.531189	-1.00537	3.23039	0.411885	0.521014	1
AC018766.6	0
AC018767.1	0
AC018799.1	0
AC018816.3	0.521727	0.641029	2.20811	0.00124686	0.971832	1
AC018832.1	0
AC018866.1	0
AC018867.2	0.0968671	1.88615	5.76114	0.0174187	0.895	1
AC018878.3	0.0614427	2.31501	5.77122	0.0376034	0.846242	1
AC018890.4	0.102666	2.62243	5.76866	0.112353	0.737481	1
AC018890.6	0.191011	1.97682	5.75881	0.0361301	0.849247	1
AC019046.1	0
AC019048.1	0.0937859	2.48278	5.76889	0.0875988	0.767252	1
AC019051.1	0
AC019055.1	0
AC019064.1	0
AC019068.2	0
AC019117.1	0
AC019117.2	0.00598583	2.33959	5.77141	0.0445771	0.832784	1
AC019118.2	0.00598583	2.33959	5.77141	0.0445771	0.832784	1
AC019118.3	0
AC019118.4	0
AC019171.1	0.0148818	1.97294	5.77086	-0.0128018	1	1
AC019172.2	0.142282	3.11927	5.76562	0.206363	0.649633	1
AC019181.2	0.530719	0.377519	2.64885	-0.0593479	1	1
AC019185.4	0
AC019186.1	0.122715	1.05278	5.7369	-0.00892452	1	1
AC019198.1	0
AC019201.1	0
AC019205.1	0
AC019221.4	0.0920024	2.19276	5.75922	0.130281	0.718141	1
AC019294.1	0
AC019349.5	0
AC020571.3	0.548198	0.83861	5.74634	-0.0439848	1	1
AC020594.5	0.251241	1.4717	5.44597	-0.00321464	1	1
AC020595.1	0
AC020601.1	0
AC020743.2	0
AC020743.3	0
AC020743.4	0.00598583	2.33959	5.77141	0.0445771	0.832784	1
AC020895.1	0
AC020907.1	0.408319	1.36518	3.27832	0.120874	0.728088	1
AC020910.1	0
AC020915.1	0
AC020952.1	0
AC020956.3	0.0754573	2.68042	5.77037	0.100671	0.751026	1
AC021016.6	0.353987	1.37682	4.8577	0.0123249	0.911602	1
AC021016.8	0
AC021021.2	0.0937859	2.48278	5.76889	0.0875988	0.767252	1
AC021078.1	0
AC021188.4	0.0663501	1.77144	5.76343	-0.01034	1	1
AC021218.2	0.457287	2.17722	5.10825	0.230918	0.630844	1
AC021224.1	0
AC021660.1	0
AC021760.1	0
AC021818.1	0.0148818	1.97294	5.77086	-0.0128018	1	1
AC021860.1	0.0949684	2.74489	5.76777	0.117314	0.731966	1
AC022007.5	1.16753	1.19089	1.60747	0.148237	0.700226	1
AC022154.7	0.26125	2.55261	5.76637	0.103491	0.74768	1
AC022173.2	0
AC022182.1	0.951955	2.58587	2.12021	1.51844	0.217856	1
AC022182.3	3.67813	-1.13402	1.01428	1.88458	0.169815	1
AC022201.4	0.087429	2.70185	5.7702	0.0976515	0.754666	1
AC022201.5	0.0918465	2.24337	5.75764	0.0417691	0.83806	1
AC022311.1	0.0697612	2.6694	5.77034	0.248193	0.61835	1
AC022400.2	0.229271	0.388638	5.74305	-0.0123764	1	1
AC022431.2	0
AC022431.3	0.0113264	2.31025	5.76792	0.0573379	0.810754	1
AC022498.1	0.757862	3.34709	4.85192	0.651172	0.419694	1
AC022532.1	0.00598583	2.33959	5.77141	0.0445771	0.832784	1
AC022716.1	0
AC022816.2	0
AC022819.1	0
AC022819.3	0.342482	1.6717	5.75633	0.029358	0.863955	1
AC022861.1	0
AC022909.1	0
AC023050.1	0
AC023115.1	0.0135248	2.80975	5.7652	0.132692	0.715657	1
AC023115.2	0.0903392	2.2853	5.76885	0.0367086	0.84806	1
AC023115.4	0
AC023128.1	0.00308117	1.77154	5.76343	-0.0103363	1	1
AC023137.2	0.150989	3.51299	5.75782	0.292577	0.588574	1
AC023157.1	0
AC023347.1	0.0754573	2.68042	5.77037	0.100671	0.751026	1
AC023469.1	0
AC023469.2	0
AC023481.1	0
AC023490.1	0
AC023590.1	0.143715	0.535771	5.74329	-0.0192287	1	1
AC023593.1	0.285867	3.27967	5.7698	0.539606	0.462596	1
AC023632.1	0.158999	2.00769	5.76743	-0.0662586	1	1
AC023669.1	0
AC023672.2	0
AC023824.1	0
AC024028.1	0
AC024084.1	0
AC024132.1	0.0614427	2.31501	5.77122	0.0376034	0.846242	1
AC024158.1	0
AC024257.1	0.0316994	2.74498	5.76777	0.117325	0.731954	1
AC024475.1	0
AC024560.2	0.286771	1.97399	4.39703	0.0868981	0.768158	1
AC024568.1	0
AC024569.1	0
AC024580.1	0
AC024592.9	0
AC024619.2	0.063269	2.32853	5.77145	0.0475296	0.827419	1
AC024704.2	0.063269	2.32853	5.77145	0.0475296	0.827419	1
AC024940.1	0.223103	1.24639	5.76032	-0.0708669	1	1
AC025016.1	0
AC025165.8	0.153248	1.70322	5.75682	-0.0154685	1	1
AC025166.1	0
AC025171.1	0.485889	2.02255	2.88228	0.359447	0.548814	1
AC025262.1	0.072336	1.77826	5.7638	-0.0113946	1	1
AC025263.3	0.0105703	1.77873	5.76837	0.0157846	0.900019	1
AC025278.1	0
AC025287.1	0
AC025300.1	0
AC025335.1	0.622522	0.667507	2.0265	0.016547	0.897646	1
AC025442.3	0.282906	2.45287	5.17114	0.329967	0.565678	1
AC025594.1	0
AC025674.1	0
AC025811.3	0.252949	0.419386	4.52786	-0.0337469	1	1
AC025918.2	0
AC026150.5	0
AC026150.8	0
AC026166.1	0
AC026167.1	0
AC026188.1	0.0135248	2.80975	5.7652	0.132692	0.715657	1
AC026202.1	0.630714	2.3098	3.90858	0.561099	0.453818	1
AC026202.3	0.0929436	2.00489	5.7525	0.0346438	0.852344	1
AC026202.5	0
AC026310.1	0.0968671	1.88615	5.76114	0.0174187	0.895	1
AC026318.1	0
AC026407.1	0
AC026471.6	0
AC026740.1	0.160692	-0.179378	5.75012	0.0246564	0.875226	1
AC026797.1	0
AC026806.2	9.83313	0.163574	0.487599	0.103061	0.748187	1
AC026904.1	0.0903392	2.2853	5.76885	0.0367086	0.84806	1
AC026956.1	0.0148818	1.97294	5.77086	-0.0128018	1	1
AC027119.1	0
AC027228.1	0.336707	3.02287	5.76933	0.215071	0.642822	1
AC027269.2	0
AC027307.1	0.0414664	2.32857	5.77145	0.0475328	0.827413	1
AC027307.3	0.130753	1.40316	5.75014	-0.0150756	1	1
AC027319.1	0
AC027601.1	1.16129	-0.34028	2.02285	0.0899414	0.764252	1
AC027763.2	1.14588	1.65954	1.50682	1.01714	0.313197	1
AC027807.1	0
AC027811.1	0
AC034110.1	0.547117	3.62267	5.7688	0.685796	0.407598	1
AC034154.1	0
AC034187.2	0
AC034220.3	0.918501	0.0402782	1.59783	-0.00814318	1	1
AC034228.2	0
AC034228.3	0
AC034228.4	0
AC034243.1	1.2038	0.000885899	1.75827	-0.000228094	1	1
AC036178.1	0
AC037445.1	0.0105703	1.77873	5.76837	0.0157846	0.900019	1
AC037459.4	0
AC040977.1	3.50794	-0.324674	0.821272	0.19744	0.656795	1
AC046143.2	0
AC046143.3	0.205595	1.06408	5.74824	-0.009421	1	1
AC051649.12	0
AC051649.16	0.0135248	2.80975	5.7652	0.132692	0.715657	1
AC051649.6	0.0927239	2.00413	5.76743	-0.0651801	1	1
AC053503.11	0.0148818	1.97294	5.77086	-0.0128018	1	1
AC053503.4	0.0265415	2.32843	5.77145	0.0475366	0.827407	1
AC053503.6	0
AC055764.1	0
AC055811.1	0
AC055873.1	0
AC060226.1	0
AC060834.3	0
AC061961.2	0
AC061975.10	0
AC061975.8	0
AC061992.1	0
AC061992.2	0.399976	3.02276	5.76933	0.215055	0.642834	1
AC062017.1	0.873646	1.05671	2.00734	-0.0356372	1	1
AC062020.1	0
AC062020.2	0
AC062021.1	0
AC062028.1	0.036902	2.05236	5.7707	0.00769535	0.930097	1
AC062029.1	1.22725	0.0999711	1.40414	-0.0119362	1	1
AC062031.1	0
AC062032.1	0
AC063976.3	0
AC064834.1	0
AC064834.2	0.103864	2.77534	5.76211	0.118277	0.730911	1
AC064834.3	0.0937859	2.48278	5.76889	0.0875988	0.767252	1
AC064837.1	0
AC064852.4	0.102666	2.62243	5.76866	0.112353	0.737481	1
AC064853.2	0
AC064865.1	0
AC064871.3	0
AC064875.2	0.360463	3.33018	5.76969	0.570892	0.449905	1
AC066593.1	0
AC067718.1	0
AC067742.1	0
AC067945.2	0.0938186	2.6226	5.76866	0.112364	0.737468	1
AC067945.4	0.0937859	2.48278	5.76889	0.0875988	0.767252	1
AC067956.1	0.276083	2.5858	5.76738	0.108997	0.741288	1
AC067959.1	2.28151	-0.319656	0.910246	0.252999	0.614971	1
AC067960.1	0.00308117	1.77154	5.76343	-0.0103363	1	1
AC067961.1	0
AC067968.3	0
AC067969.1	0.0957301	2.00779	5.76743	-0.0662573	1	1
AC067969.2	0
AC068014.2	0
AC068039.4	0.1334	2.46234	5.74911	0.0740808	0.785485	1
AC068057.1	0
AC068057.2	0.383572	1.12829	5.56131	0.0272221	0.868951	1
AC068134.6	0.0754573	2.68042	5.77037	0.100671	0.751026	1
AC068134.8	0
AC068138.1	0.0938186	2.6226	5.76866	0.112364	0.737468	1
AC068196.1	0.00598583	2.33959	5.77141	0.0445771	0.832784	1
AC068282.3	0.0171583	1.27849	5.7573	-0.028348	1	1
AC068292.1	0
AC068483.1	0.010996	2.06622	5.77007	0.031374	0.859408	1
AC068489.1	0.285867	3.27967	5.7698	0.539606	0.462596	1
AC068490.1	0.063269	2.32853	5.77145	0.0475296	0.827419	1
AC068490.2	0
AC068492.1	0.00598583	2.33959	5.77141	0.0445771	0.832784	1
AC068499.10	0.579577	0.766965	5.74354	-0.0357583	1	1
AC068533.7	0.343005	3.076	5.76917	0.362212	0.54728	1
AC068535.2	0
AC068535.3	0.0988112	1.39776	5.76102	-0.0843149	1	1
AC068535.4	0
AC068538.4	0.0316994	2.74498	5.76777	0.117325	0.731954	1
AC068542.1	0
AC068542.2	0
AC068580.1	0
AC068580.5	0.00308117	1.77154	5.76343	-0.0103363	1	1
AC068580.6	2.011	2.09406	1.89404	0.851504	0.356127	1
AC068580.7	0
AC068587.2	0
AC068610.3	0.0742649	2.06613	5.77007	0.0313677	0.859423	1
AC068620.1	0.137108	1.77858	5.76837	0.0157792	0.900037	1
AC068643.1	0
AC068669.1	0
AC068718.1	0
AC068831.10	0.153811	2.60153	5.75763	0.313131	0.575765	1
AC068831.15	0.756877	-0.255983	1.92731	0.0928373	0.760601	1
AC068831.3	0
AC068831.6	0.190071	2.45375	5.76704	0.0866355	0.768499	1
AC068858.1	0.0140772	1.52148	5.76071	-0.0201797	1	1
AC069155.1	0
AC069227.1	0
AC069277.2	0.0311372	1.26115	5.77139	-0.0608448	1	1
AC069278.4	0.255739	1.33579	5.43269	-0.00173389	1	1
AC069285.1	0.0148818	1.97294	5.77086	-0.0128018	1	1
AC069363.1	2.00198	2.95035	5.7361	0.138474	0.709803	1
AC069368.3	0
AC069394.1	0
AC069513.4	0.0330353	3.07874	5.76166	0.18479	0.667288	1
AC069547.1	0.0754343	1.30209	5.74958	-0.0111634	1	1
AC069547.2	0.305883	2.19816	5.76434	0.0506724	0.821897	1
AC072062.1	0
AC072062.3	0.0135248	2.80975	5.7652	0.132692	0.715657	1
AC073043.1	0.249726	1.9445	5.76247	-0.0882212	1	1
AC073046.25	0.603093	0.830697	3.47396	0.102857	0.748427	1
AC073071.1	0
AC073072.5	0.00308117	1.77154	5.76343	-0.0103363	1	1
AC073094.4	0
AC073115.6	0
AC073115.7	0
AC073127.1	0
AC073128.10	0
AC073130.1	0.354392	3.04683	5.76692	0.220606	0.638578	1
AC073133.1	0.063269	2.32853	5.77145	0.0475296	0.827419	1
AC073133.2	0
AC073218.1	0
AC073218.2	0.104356	1.90893	5.76697	0.0459294	0.830304	1
AC073236.3	0.0938186	2.6226	5.76866	0.112364	0.737468	1
AC073254.1	0.383655	-1.02488	3.99884	0.244638	0.620876	1
AC073257.1	0
AC073257.2	0.00884717	2.32851	5.77145	0.0475334	0.827412	1
AC073283.4	2.00777	0.797273	1.25824	0.41457	0.519659	1
AC073283.7	0.0958051	1.39419	5.76102	-0.0831669	1	1
AC073316.1	0.00308117	1.77154	5.76343	-0.0103363	1	1
AC073316.2	0
AC073320.1	0
AC073321.3	0.147808	2.7875	5.76379	0.165312	0.684312	1
AC073321.4	0.0148818	1.97294	5.77086	-0.0128018	1	1
AC073325.1	0
AC073333.8	0.11981	0.464249	5.75672	-0.0327398	1	1
AC073342.12	0.145778	1.07202	5.74854	-0.068899	1	1
AC073343.1	0.0513108	1.17092	5.76482	-0.0475904	1	1
AC073343.13	0.0937859	2.48278	5.76889	0.0875988	0.767252	1
AC073343.2	0
AC073409.1	0
AC073479.1	0.265561	2.79383	5.76829	0.146873	0.701541	1
AC073587.1	0.0927239	2.00413	5.76743	-0.0651801	1	1
AC073597.1	0
AC073610.5	0
AC073626.2	0.0113264	2.31025	5.76792	0.0573379	0.810754	1
AC073628.1	0.0614427	2.31501	5.77122	0.0376034	0.846242	1
AC073635.5	0.0937859	2.48278	5.76889	0.0875988	0.767252	1
AC073636.1	0.0148818	1.97294	5.77086	-0.0128018	1	1
AC073641.2	0.470453	1.53579	5.7488	0.00738544	0.931515	1
AC073657.1	0
AC073834.3	0.0614427	2.31501	5.77122	0.0376034	0.846242	1
AC073842.19	0.00884717	2.32851	5.77145	0.0475334	0.827412	1
AC073869.19	0.285867	3.27967	5.7698	0.539606	0.462596	1
AC073934.6	0.00308117	1.77154	5.76343	-0.0103363	1	1
AC073957.15	0.118339	2.69585	5.75572	0.139605	0.708674	1
AC073987.1	0
AC074011.2	0.285867	3.27967	5.7698	0.539606	0.462596	1
AC074019.1	0.0614427	2.31501	5.77122	0.0376034	0.846242	1
AC074035.1	0
AC074091.13	0.139258	0.575437	5.74775	-0.0277749	1	1
AC074117.10	1.56838	0.409904	1.42197	0.0289971	0.864786	1
AC074138.3	0.699562	-0.84484	1.79812	0.352595	0.552648	1
AC074183.4	1.83319	1.18743	1.43133	0.715608	0.397588	1
AC074212.3	0.172935	2.89132	5.7684	0.0988807	0.753177	1
AC074212.5	1.58482	0.382383	1.11689	0.0525499	0.818684	1
AC074212.6	1.04481	-1.30962	1.3679	1.67204	0.195985	1
AC074286.1	2.11474	3.22679	1.39683	5.20055	0.0225797	1
AC074289.1	7.68236	0.417417	0.725156	0.355861	0.550814	1
AC074363.1	0
AC074366.3	0
AC074389.5	0.0105703	1.77873	5.76837	0.0157846	0.900019	1
AC074389.6	0.292387	1.41038	5.76343	-0.034507	1	1
AC074389.7	0.336707	3.02287	5.76933	0.215071	0.642822	1
AC074389.9	0.244709	2.27276	5.76582	0.0368197	0.847833	1
AC074391.1	0.307241	1.7481	5.74417	0.0357799	0.849971	1
AC078819.1	0
AC078842.3	0
AC078842.4	0.264331	2.07163	5.75889	0.105546	0.745273	1
AC078852.1	0.0135248	2.80975	5.7652	0.132692	0.715657	1
AC078852.2	0.105614	2.98805	5.75963	0.179571	0.671742	1
AC078855.1	0
AC078864.1	0.0105703	1.77873	5.76837	0.0157846	0.900019	1
AC078883.3	0.922558	-0.0519099	1.79598	0.00720046	0.932376	1
AC078883.4	0.811011	-1.44892	1.51761	1.56434	0.21103	1
AC078925.1	0
AC078941.1	0
AC078942.1	0
AC079005.1	0
AC079080.1	0
AC079117.1	0.285867	3.27967	5.7698	0.539606	0.462596	1
AC079135.1	0
AC079145.4	0.0911575	1.97641	5.77079	-0.0140326	1	1
AC079150.3	0
AC079154.1	0
AC079210.1	0.715749	0.343964	2.31074	-0.0934785	1	1
AC079305.10	0.202118	0.681748	5.73815	-0.0198948	1	1
AC079305.11	0
AC079305.8	0.028959	1.14621	5.75744	-0.0342348	1	1
AC079340.1	0
AC079341.1	0.063269	2.32853	5.77145	0.0475296	0.827419	1
AC079354.1	0.82823	4.2537	3.4043	1.93495	0.164218	1
AC079354.2	0
AC079354.3	0.302424	2.72971	5.77038	0.365325	0.545564	1
AC079354.5	0.132916	2.5006	5.76808	0.0737536	0.785948	1
AC079412.1	0
AC079466.1	0.108668	2.1025	5.7681	0.0155956	0.900617	1
AC079584.2	0.0957301	2.00779	5.76743	-0.0662573	1	1
AC079586.1	0.336707	3.02287	5.76933	0.215071	0.642822	1
AC079602.1	0.334677	1.56158	5.74967	0.00175233	0.96661	1
AC079603.1	0
AC079610.1	0.0927239	2.00413	5.76743	-0.0651801	1	1
AC079610.2	0.063269	2.32853	5.77145	0.0475296	0.827419	1
AC079612.1	0.281819	1.82702	5.75368	0.076233	0.782469	1
AC079612.2	0
AC079613.1	0
AC079630.2	0
AC079630.4	0
AC079742.4	0.664528	0.629739	2.68625	-0.0796244	1	1
AC079753.1	0
AC079756.1	0
AC079767.4	0.0113264	2.31025	5.76792	0.0573379	0.810754	1
AC079772.1	0
AC079776.1	0.0937859	2.48278	5.76889	0.0875988	0.767252	1
AC079776.3	0.0692548	2.33949	5.77141	0.0445691	0.832798	1
AC079779.4	0.14944	1.95461	5.76003	0.102458	0.748899	1
AC079779.5	0.285867	3.27967	5.7698	0.539606	0.462596	1
AC079779.6	0
AC079779.7	0.0754573	2.68042	5.77037	0.100671	0.751026	1
AC079781.1	0
AC079790.2	0
AC079799.2	0
AC079807.2	0.758572	0.856262	2.66298	0.0550269	0.814536	1
AC079807.4	0
AC079834.2	0.010996	2.06622	5.77007	0.031374	0.859408	1
AC079896.1	0
AC079922.3	0.470778	1.25041	4.29219	0.0146805	0.903562	1
AC079949.1	0.00308117	1.77154	5.76343	-0.0103363	1	1
AC079988.3	0.0220202	2.46043	5.77096	0.0630327	0.801765	1
AC083843.1	8.05016	0.607825	0.621706	0.979645	0.322287	1
AC083843.2	0.323135	1.89677	5.75449	0.854906	0.355168	1
AC083843.3	0.927294	0.435846	1.68392	-0.0632659	1	1
AC083864.3	0
AC083867.4	0
AC083884.8	0.402818	1.75641	4.01807	0.0794737	0.778012	1
AC083900.1	0.0424135	1.96346	5.76167	0.0133936	0.907866	1
AC083949.1	1.44217	3.39177	1.60481	5.11094	0.0237754	1
AC084018.1	2.31946	1.54051	1.39276	1.09896	0.294494	1
AC084082.3	0.575657	1.64503	5.75161	-0.00716782	1	1
AC084117.3	0
AC084125.4	0.0452925	1.55529	5.75804	-0.0164342	1	1
AC084149.1	0
AC084193.1	0.300749	2.89504	5.77045	0.422779	0.515554	1
AC084219.3	0.21593	3.0021	5.75964	0.183426	0.668445	1
AC084219.4	1.03326	-0.597507	1.66936	0.277631	0.598258	1
AC084368.1	0.063269	2.32853	5.77145	0.0475296	0.827419	1
AC084809.2	0.0509062	2.2022	5.74999	0.0360388	0.849435	1
AC084809.3	0.0223719	2.80962	5.7652	0.132684	0.715666	1
AC087073.1	0
AC087237.1	0
AC087294.2	0.212222	2.45424	5.76517	-0.0359521	1	1
AC087393.1	0.0937859	2.48278	5.76889	0.0875988	0.767252	1
AC087430.1	0.00598583	2.33959	5.77141	0.0445771	0.832784	1
AC087477.1	0
AC087491.2	0.0452242	3.07263	5.76227	0.183188	0.668647	1
AC087499.10	0
AC087501.1	0
AC087645.1	0.0754573	2.68042	5.77037	0.100671	0.751026	1
AC090044.1	0.265841	1.74864	5.76435	-0.0851641	1	1
AC090044.2	0.0372042	1.48157	5.75822	-0.0220956	1	1
AC090133.1	0
AC090186.1	0.87917	-0.0976978	1.74206	0.0235943	0.877922	1
AC090286.4	0
AC090324.1	0
AC090420.1	0
AC090505.1	0
AC090505.4	0.200975	3.40654	5.76579	0.296587	0.58603	1
AC090505.6	0.594871	4.49902	5.50314	0.97444	0.323575	1
AC090559.2	0
AC090574.1	0
AC090587.2	0.293971	1.76005	5.75319	0.00684077	0.934083	1
AC090587.4	0
AC090587.5	0.097331	2.26917	5.74772	0.0622988	0.802899	1
AC090616.2	0.636975	0.743581	1.95276	-0.0501693	1	1
AC090617.1	0
AC090627.1	0.203567	0.754342	5.73505	-0.00639679	1	1
AC090644.1	0.26125	2.55261	5.76637	0.103491	0.74768	1
AC090660.1	0
AC090673.1	0
AC090692.1	0
AC090939.1	0
AC090952.5	0.010996	2.06622	5.77007	0.031374	0.859408	1
AC090957.2	0.010996	2.06622	5.77007	0.031374	0.859408	1
AC091132.1	0.00616235	1.51793	5.75966	-0.0263814	1	1
AC091133.1	0.272464	1.84814	5.74235	0.00521888	0.942409	1
AC091150.1	0.036902	2.05236	5.7707	0.00769535	0.930097	1
AC091153.4	0.285867	3.27967	5.7698	0.539606	0.462596	1
AC091177.1	0.0937859	2.48278	5.76889	0.0875988	0.767252	1
AC091178.1	0
AC091199.1	0
AC091487.1	0
AC091493.2	0
AC091565.1	0
AC091633.3	0.292498	1.28442	5.76064	-0.052661	1	1
AC091643.1	0
AC091729.7	0
AC091729.8	0.0148818	1.97294	5.77086	-0.0128018	1	1
AC091729.9	2.30951	3.29813	1.1608	7.56329	0.00595692	1
AC091736.1	0
AC091770.3	0
AC091801.1	0.0614427	2.31501	5.77122	0.0376034	0.846242	1
AC091814.2	0.063269	2.32853	5.77145	0.0475296	0.827419	1
AC091814.3	0.110612	1.62219	5.76774	-0.0947312	1	1
AC091878.1	0.416776	2.34753	5.76753	0.281807	0.595519	1
AC091962.3	0
AC091969.1	1.55523	-0.753956	1.51896	0.327945	0.566872	1
AC092022.1	0
AC092071.1	0.336707	3.02287	5.76933	0.215071	0.642822	1
AC092104.4	0
AC092117.1	0
AC092155.4	0
AC092159.2	0.0663501	1.77144	5.76343	-0.01034	1	1
AC092159.3	0.285867	3.27967	5.7698	0.539606	0.462596	1
AC092162.1	0.0814432	2.69299	5.77027	0.0983562	0.753811	1
AC092168.2	0.152308	1.35239	5.74293	0.00386822	0.950408	1
AC092168.3	0
AC092171.2	0.00308117	1.77154	5.76343	-0.0103363	1	1
AC092171.4	0.334913	0.585249	4.19024	-0.0224778	1	1
AC092198.1	0.204816	0.508068	5.75259	-0.032649	1	1
AC092287.1	0
AC092289.1	0.010996	2.06622	5.77007	0.031374	0.859408	1
AC092295.4	0
AC092295.7	1.64667	1.06019	1.52305	0.351592	0.553213	1
AC092301.3	0.557687	2.86603	5.76213	0.42275	0.515568	1
AC092329.1	0
AC092364.4	0
AC092380.1	0
AC092415.1	0.00308117	1.77154	5.76343	-0.0103363	1	1
AC092431.3	0.285867	3.27967	5.7698	0.539606	0.462596	1
AC092484.1	0
AC092535.3	0
AC092570.2	0
AC092574.1	0
AC092574.2	0.0825904	1.99889	5.75847	0.0107715	0.917339	1
AC092576.1	0
AC092580.3	0
AC092580.4	0.063269	2.32853	5.77145	0.0475296	0.827419	1
AC092594.1	0.267233	0.267078	3.80546	-0.0500064	1	1
AC092597.3	0.0465441	0.813482	5.74847	-0.0205858	1	1
AC092614.2	0.00598583	2.33959	5.77141	0.0445771	0.832784	1
AC092619.1	0.0148818	1.97294	5.77086	-0.0128018	1	1
AC092620.2	0
AC092620.3	0
AC092625.1	0
AC092634.1	0
AC092634.2	0
AC092635.1	0
AC092646.3	0
AC092652.1	0
AC092657.2	0
AC092661.1	0.00308117	1.77154	5.76343	-0.0103363	1	1
AC092667.2	0.169243	2.87163	5.76758	0.149362	0.699146	1
AC092669.3	0
AC092675.3	0.110612	1.62219	5.76774	-0.0947312	1	1
AC092675.4	0
AC092684.1	0.19146	1.85403	5.76104	-0.0725363	1	1
AC092685.1	0
AC092687.4	0
AC092687.5	0.0395089	1.70465	5.7586	-0.00654551	1	1
AC092724.1	0
AC092811.1	0
AC092835.2	0.997407	2.84789	3.14571	1.45386	0.22791	1
AC092839.3	0.00598583	2.33959	5.77141	0.0445771	0.832784	1
AC092841.1	0
AC092846.1	0
AC092850.1	0
AC092925.1	0
AC092962.1	0
AC092964.2	0
AC092988.1	0
AC093063.3	0
AC093074.1	0.0927239	2.00413	5.76743	-0.0651801	1	1
AC093110.3	0.110026	2.10938	5.76014	0.0451692	0.831693	1
AC093157.1	0.895448	1.06684	2.52867	0.191194	0.661924	1
AC093159.1	0
AC093323.1	0.0937859	2.48278	5.76889	0.0875988	0.767252	1
AC093323.3	3.14242	0.745019	0.84741	0.709147	0.399727	1
AC093326.1	0
AC093326.2	0.072013	1.81667	5.76964	0.025014	0.874332	1
AC093326.3	0
AC093375.1	0.063269	2.32853	5.77145	0.0475296	0.827419	1
AC093376.1	0
AC093381.2	0
AC093382.1	0.344546	2.81598	5.7623	0.14959	0.698928	1
AC093388.3	0.397276	1.3426	3.02489	0.0388825	0.843682	1
AC093390.1	0.294715	3.27954	5.7698	0.53959	0.462603	1
AC093391.2	1.02633	0.246496	2.18719	-0.0378867	1	1
AC093415.2	0.161445	1.3917	5.75671	-0.0109869	1	1
AC093484.4	0
AC093495.4	0.0581673	0.144992	5.75431	-0.016286	1	1
AC093585.6	0
AC093590.1	0.063269	2.32853	5.77145	0.0475296	0.827419	1
AC093602.1	0
AC093609.1	0.228803	2.49593	5.76837	0.0736418	0.786106	1
AC093620.5	0.210101	3.22386	5.74305	0.324946	0.56865	1
AC093627.10	2.1232	-1.12203	0.963268	1.6475	0.1993	1
AC093627.11	0
AC093627.12	0
AC093627.7	0
AC093627.8	0.0148818	1.97294	5.77086	-0.0128018	1	1
AC093627.9	0.200349	0.992769	5.73616	-0.049898	1	1
AC093628.1	0.0927239	2.00413	5.76743	-0.0651801	1	1
AC093639.1	0
AC093642.3	0.589415	2.82498	3.96169	0.783109	0.376192	1
AC093642.4	0.285867	3.27967	5.7698	0.539606	0.462596	1
AC093642.6	0.157055	2.48268	5.76889	0.0875886	0.767265	1
AC093673.5	5.51839	-0.0369465	0.745917	0.00216626	0.962877	1
AC093677.1	0.00884717	2.32851	5.77145	0.0475334	0.827412	1
AC093680.1	0
AC093690.1	0.0113264	2.31025	5.76792	0.0573379	0.810754	1
AC093700.1	0
AC093702.1	0.108668	2.1025	5.7681	0.0155956	0.900617	1
AC093732.1	0
AC093786.1	0
AC093788.1	0
AC093802.1	1.22684	2.98659	5.74525	0.0989335	0.753113	1
AC093816.1	0
AC093818.1	0.506973	-1.13411	2.42031	0.57283	0.449137	1
AC093822.1	0
AC093824.1	0
AC093843.1	0
AC093844.1	0
AC093850.2	0
AC093901.1	0.186178	2.9446	5.75771	0.0949886	0.757928	1
AC093911.1	0
AC095067.1	0.272246	2.21528	5.76214	0.0686691	0.793285	1
AC096509.1	0.285867	3.27967	5.7698	0.539606	0.462596	1
AC096554.1	0
AC096558.1	0
AC096559.1	0.0262082	1.80631	5.76169	-0.0186223	1	1
AC096570.1	0
AC096574.4	0.776534	1.33796	2.60649	0.242808	0.622185	1
AC096574.5	0.161979	2.01671	5.76734	-0.0666246	1	1
AC096579.1	0
AC096579.13	0
AC096579.7	0.0148818	1.97294	5.77086	-0.0128018	1	1
AC096582.1	0
AC096644.1	0
AC096649.2	0.151316	2.7887	5.76229	0.117432	0.731837	1
AC096649.3	0
AC096655.2	0
AC096664.3	0
AC096669.1	0.101716	2.02047	5.76734	-0.0676995	1	1
AC096669.2	0
AC096669.3	0
AC096670.3	0.250236	3.02831	5.76023	0.32471	0.568791	1
AC096677.1	0.187157	2.22907	5.76365	0.0567704	0.811675	1
AC096732.2	0
AC096772.6	1.89704	-0.0287759	1.24237	0.00472027	0.945225	1
AC096887.1	0
AC096971.1	0.0148818	1.97294	5.77086	-0.0128018	1	1
AC097103.1	0
AC097361.1	0
AC097381.1	0.328727	2.50664	5.76856	0.369391	0.543336	1
AC097382.5	0.00884717	2.32851	5.77145	0.0475334	0.827412	1
AC097461.4	0
AC097467.2	0.3394	2.02307	5.75988	-0.000381447	1	1
AC097468.4	0.72558	1.2213	2.9805	0.438227	0.507979	1
AC097468.7	0
AC097495.2	0
AC097495.3	0.0754573	2.68042	5.77037	0.100671	0.751026	1
AC097499.1	0
AC097500.2	0.504933	1.48904	2.42467	-0.00235755	1	1
AC097532.2	0
AC097639.1	0
AC097662.2	0.93472	1.86642	3.43686	0.222342	0.637261	1
AC097713.3	0
AC097713.4	0
AC097721.2	0.0238567	1.51777	5.75966	-0.0263811	1	1
AC097724.3	2.0972	-1.03655	1.21611	0.867987	0.351513	1
AC098617.1	0.00308117	1.77154	5.76343	-0.0103363	1	1
AC098649.1	0
AC098680.1	0
AC098820.2	0
AC098820.3	0.135972	1.43942	5.74398	0.00408429	0.949043	1
AC098820.4	0.495998	1.89658	3.26448	0.0957853	0.756947	1
AC098823.3	0.312401	2.12302	5.76345	-0.0478515	1	1
AC098828.2	0.00598583	2.33959	5.77141	0.0445771	0.832784	1
AC098872.3	0
AC098973.1	0.417339	3.87035	5.76439	0.736907	0.390654	1
AC098973.2	0.0135248	2.80975	5.7652	0.132692	0.715657	1
AC099342.1	0.00884717	2.32851	5.77145	0.0475334	0.827412	1
AC099344.2	0.285498	3.01128	5.76793	0.191758	0.661458	1
AC099344.3	0
AC099537.1	0
AC099540.1	0
AC099552.2	0
AC099552.3	0
AC099552.4	0.467188	3.77207	5.72652	0.632999	0.426258	1
AC099668.5	0
AC099669.1	0
AC099684.1	0.561999	3.15462	5.76549	0.469288	0.493315	1
AC099754.1	0.132347	2.82836	5.75791	0.124062	0.72467	1
AC099759.1	0
AC099796.1	0
AC099850.1	0.332203	1.3741	5.74621	0.0167317	0.89708	1
AC100787.1	0
AC100791.2	0
AC100802.3	0.0998045	2.65905	5.76969	0.116617	0.732733	1
AC100830.3	0
AC100830.4	0.203898	2.0621	5.75143	0.0865364	0.768627	1
AC100830.5	0
AC100848.1	0
AC102948.2	0
AC102953.4	0
AC102953.6	0
AC103563.8	0
AC103563.9	0.0148818	1.97294	5.77086	-0.0128018	1	1
AC103564.7	0
AC103740.1	0
AC103801.2	0.226275	0.787657	5.75253	-0.0325729	1	1
AC103809.2	0.0754573	2.68042	5.77037	0.100671	0.751026	1
AC103828.1	0
AC103881.1	0
AC104012.1	0
AC104024.1	0.326699	2.52827	5.75747	0.28608	0.592744	1
AC104024.2	0
AC104057.1	0
AC104076.3	0.00308117	1.77154	5.76343	-0.0103363	1	1
AC104088.1	0
AC104113.3	0.0938186	2.6226	5.76866	0.112364	0.737468	1
AC104134.2	1.5698	-0.149737	1.36584	0.0157255	0.900206	1
AC104135.2	0.0148818	1.97294	5.77086	-0.0128018	1	1
AC104135.3	1.30292	2.5508	1.65033	2.75962	0.0966714	1
AC104135.4	0.155351	0.898671	5.75651	-0.0459362	1	1
AC104169.1	0
AC104331.1	0
AC104389.16	0
AC104389.28	0
AC104405.1	0
AC104417.1	0
AC104448.1	0.0421332	1.00163	5.76981	-0.0508833	1	1
AC104472.1	0
AC104532.2	0
AC104532.3	0
AC104532.4	0.017963	1.41009	5.7602	-0.0389759	1	1
AC104534.2	0.272246	2.21528	5.76214	0.0686691	0.793285	1
AC104534.3	0
AC104623.2	0
AC104653.1	0.360132	2.99297	5.76942	0.493875	0.482204	1
AC104654.1	0.137631	1.95387	5.75007	0.0230069	0.879439	1
AC104654.2	0
AC104655.2	0.104782	2.31944	5.76754	0.0714919	0.789177	1
AC104655.3	0.381597	2.97682	5.76575	0.337705	0.561157	1
AC104667.3	0.683214	2.18198	1.94762	0.988172	0.32019	1
AC104695.3	0.455842	2.54347	5.76239	0.129566	0.718882	1
AC104695.4	0.0113264	2.31025	5.76792	0.0573379	0.810754	1
AC104699.1	0.0968671	1.88615	5.76114	0.0174187	0.895	1
AC104777.1	0
AC104777.2	0.0754573	2.68042	5.77037	0.100671	0.751026	1
AC104777.3	0.0614427	2.31501	5.77122	0.0376034	0.846242	1
AC104777.4	0
AC104781.1	0
AC104782.3	0
AC104794.4	0
AC104801.1	0
AC104809.2	0
AC104809.3	0.0781508	1.97285	5.77086	-0.0128066	1	1
AC104809.4	0
AC104820.2	0.379653	3.48642	5.76718	0.609034	0.435152	1
AC104841.1	0.0430258	2.79306	5.7677	0.137215	0.711066	1
AC104841.2	1.65205	0.187832	1.2334	-0.0228148	1	1
AC104984.4	0.0311372	1.26115	5.77139	-0.0608448	1	1
AC105020.1	0.437186	1.30556	5.24449	0.145823	0.702559	1
AC105053.3	0.0995524	2.60526	5.76451	0.137494	0.710785	1
AC105053.4	0
AC105247.1	0.0898649	2.14363	5.76191	0.0501354	0.822828	1
AC105253.1	0.0938186	2.6226	5.76866	0.112364	0.737468	1
AC105316.1	0
AC105339.1	0.317005	2.15423	5.77083	0.223079	0.636704	1
AC105339.2	0
AC105344.2	0.288949	2.65411	5.76631	0.41482	0.519533	1
AC105381.1	0.0242483	2.71158	5.77108	0.121116	0.727827	1
AC105393.1	0
AC105393.2	0
AC105398.1	0
AC105398.3	0.0614427	2.31501	5.77122	0.0376034	0.846242	1
AC105402.1	0
AC105402.4	0.0684041	3.56977	5.76131	0.456142	0.499432	1
AC105461.1	0
AC105760.2	0.192511	1.83544	5.72921	0.0471394	0.828118	1
AC105760.3	0.370172	3.6497	5.76808	0.610003	0.434787	1
AC106053.1	0
AC106706.1	0.0135248	2.80975	5.7652	0.132692	0.715657	1
AC106753.1	0
AC106782.20	0.105145	2.48485	5.76219	0.0892832	0.76509	1
AC106786.1	0
AC106801.1	0.010996	2.06622	5.77007	0.031374	0.859408	1
AC106827.2	0
AC106869.2	0
AC106870.1	0
AC106870.2	0
AC106873.4	0.107311	2.97617	5.76239	0.183312	0.668542	1
AC106874.1	0
AC106875.1	0
AC106876.2	0.263062	3.24985	5.76654	0.255777	0.613036	1
AC106899.1	0
AC106900.6	0.0816197	1.80413	5.76027	0.00419554	0.948355	1
AC107020.1	0
AC107021.1	0
AC107057.1	0
AC107057.2	0
AC107070.1	0.138726	2.68032	5.77037	0.100662	0.751037	1
AC107072.2	0.0347806	2.19054	5.7618	0.0421121	0.837406	1
AC107079.1	0.26125	2.55261	5.76637	0.103491	0.74768	1
AC107081.5	1.15625	0.137048	2.26375	-0.0280778	1	1
AC107218.3	0
AC107399.2	0.0614427	2.31501	5.77122	0.0376034	0.846242	1
AC107622.1	0.0135248	2.80975	5.7652	0.132692	0.715657	1
AC107993.1	0
AC108004.2	0.272246	2.21528	5.76214	0.0686691	0.793285	1
AC108004.3	0.00308117	1.77154	5.76343	-0.0103363	1	1
AC108025.2	0
AC108051.1	0.0754573	2.68042	5.77037	0.100671	0.751026	1
AC108051.2	0
AC108051.3	0.081487	1.30509	5.76441	-0.0318516	1	1
AC108056.1	0
AC108066.1	0.0242483	2.71158	5.77108	0.121116	0.727827	1
AC108142.1	1.1972	3.98319	2.76764	2.50917	0.113185	1
AC108448.3	0
AC108462.1	0.0571373	2.11301	5.77116	0.000599011	0.980474	1
AC108463.1	0
AC108488.3	1.44983	2.31624	1.4096	2.5016	0.113731	1
AC108488.4	0.877644	3.9931	2.33428	3.81064	0.0509279	1
AC108676.1	0.331237	0.952933	5.73415	-0.04163	1	1
AC108867.1	0
AC108868.5	0
AC108868.6	0
AC109135.1	0.0721161	2.32841	5.77145	0.0475252	0.827427	1
AC109309.4	0.137293	1.75561	5.76132	0.00734129	0.93172	1
AC109333.10	0.0166059	2.22033	5.75689	0.0404886	0.840528	1
AC109335.1	0
AC109351.1	0
AC109589.1	0
AC109642.1	0.399459	2.639	5.76494	0.255226	0.613419	1
AC109826.1	0.288299	3.20041	5.75294	0.193328	0.660161	1
AC109828.1	0.540994	0.554748	2.80155	-0.0310486	1	1
AC109829.1	0
AC110056.1	0
AC110298.1	0
AC110615.1	0.16799	1.88654	5.76035	0.0316164	0.858872	1
AC110619.2	0.285867	3.27967	5.7698	0.539606	0.462596	1
AC110769.3	0.0136514	1.33001	5.75755	-0.0252637	1	1
AC110771.1	0.063269	2.32853	5.77145	0.0475296	0.827419	1
AC110781.3	0.622574	3.9792	5.76703	0.829487	0.362421	1
AC110792.1	0.00598583	2.33959	5.77141	0.0445771	0.832784	1
AC111194.1	0
AC112205.1	0.0622745	0.716264	5.75254	-0.0493229	1	1
AC112219.1	0
AC112229.7	0
AC112249.1	0.0937859	2.48278	5.76889	0.0875988	0.767252	1
AC112504.1	0
AC112518.3	0
AC112693.2	0.122885	2.27657	5.77053	0.0280208	0.86706	1
AC112715.2	0
AC112721.1	0.0754573	2.68042	5.77037	0.100671	0.751026	1
AC112721.2	0.0614427	2.31501	5.77122	0.0376034	0.846242	1
AC113167.1	0.010996	2.06622	5.77007	0.031374	0.859408	1
AC113167.2	0.0148818	1.97294	5.77086	-0.0128018	1	1
AC113189.5	1.50743	2.01047	1.39082	2.2638	0.132429	1
AC113342.1	0
AC113607.1	0.0937859	2.48278	5.76889	0.0875988	0.767252	1
AC113607.2	0.0997718	2.49623	5.76888	0.085846	0.769526	1
AC113607.3	0
AC113608.1	0.26125	2.55261	5.76637	0.103491	0.74768	1
AC113610.1	0
AC113617.1	0
AC114494.1	0.538006	-2.13097	2.41403	1.47192	0.225042	1
AC114546.1	1.01946	0.0989584	1.49764	-0.0153178	1	1
AC114730.11	0.0750941	1.31756	5.75685	-0.0202123	1	1
AC114730.2	0.0937859	2.48278	5.76889	0.0875988	0.767252	1
AC114730.3	0.0614427	2.31501	5.77122	0.0376034	0.846242	1
AC114730.5	0.101716	2.02047	5.76734	-0.0676995	1	1
AC114730.7	0.00598583	2.33959	5.77141	0.0445771	0.832784	1
AC114730.8	0.188454	1.84989	5.76105	-0.0722904	1	1
AC114752.1	0
AC114752.3	0
AC114763.1	0.0754573	2.68042	5.77037	0.100671	0.751026	1
AC114765.1	0.00598583	2.33959	5.77141	0.0445771	0.832784	1
AC114765.2	0
AC114765.3	0
AC114776.3	0.115352	1.75644	5.76419	0.0351264	0.851331	1
AC114783.1	0.0754573	2.68042	5.77037	0.100671	0.751026	1
AC114788.1	0
AC114788.2	0.430493	3.23094	5.76673	0.29443	0.587395	1
AC114803.3	0
AC114808.2	0.0614427	2.31501	5.77122	0.0376034	0.846242	1
AC114808.3	0
AC114812.8	0
AC114813.1	0
AC114814.3	0
AC114814.4	0
AC114877.3	0.0705097	1.757	5.76476	-0.0105324	1	1
AC115522.3	0.381212	2.52831	5.4541	0.386001	0.534409	1
AC115618.1	0.298731	1.01694	5.1518	-0.0706556	1	1
AC116035.1	0.464737	-0.322462	4.27954	0.0580423	0.809617	1
[truncated: 34,385 more rows]

## Sheet: LC1_LNFP.III
Unnamed: 0	baseMean	log2FoldChange	lfcSE	stat	pvalue	padj
A1BG	0.421067	0.424125	2.56455	0.0221753	0.881622
A1BG.AS1	1.85635	-0.450242	0.586454	0.568763	0.450751
A1CF	0.0727691	-0.329337	2.58089	0.0304644	0.861441
A2M	3.20734	0.210878	0.57062	0.0367202	0.848036
A2M.AS1	0.536465	-0.0519533	2.50758	0.00557213	0.940496
A2ML1	1.7799	0.133727	1.36041	-0.0380627	1
A2ML1.AS1	0
A2ML1.AS2	0.0937859	-0.107003	2.57795	-0.00525293	1
A3GALT2	0
A4GALT	0.097916	-0.155369	2.57712	0.00154783	0.968617
A4GNT	0.0135248	-0.32697	2.5758	0.00753519	0.930826
AAAS	9.61712	-0.183349	0.23151	0.621021	0.430668	0.79092
AACS	43.6812	-0.0574705	0.172008	0.110244	0.739867	0.922743
AADAC	0
AADACL2	0.611481	-1.13545	2.56166	0.186027	0.666244
AADACL3	0.20243	-0.699258	2.56619	0.0682144	0.793955
AADACL4	0.13641	-0.781243	2.56762	0.0769601	0.78146
AADAT	1.92404	-0.649609	0.546621	1.20396	0.272531
AAED1	9.8365	-0.0694705	0.231986	0.0935716	0.759685	0.929436
AAGAB	13.1091	0.0951697	0.191907	0.238345	0.625404	0.883757
AAK1	12.049	0.135685	0.229474	0.348025	0.555234	0.852253
AAMDC	5.58793	-0.173322	0.38006	0.216679	0.641582
AAMP	37.1285	-0.158977	0.15355	1.11077	0.291915	0.709209
AANAT	0
AAR2	14.8724	-0.136452	0.198678	0.46354	0.495974	0.824987
AARD	14.5177	-0.0232176	0.307059	0.00521745	0.942417	0.985221
AARS	39.603	-0.127848	0.144194	0.806334	0.369206	0.757274
AARS2	4.36148	-0.362667	0.359393	1.01231	0.31435
AARSD1	0.989474	0.0621085	0.805829	0.0316634	0.858768
AASDH	12.2606	0.129123	0.231072	0.298052	0.585107	0.863684
AASDHPPT	18.0933	0.0656347	0.174626	0.140585	0.7077	0.913203
AASS	11.6917	0.109108	0.20085	0.285547	0.593088	0.868464
AATF	23.4617	-0.161036	0.170491	0.922127	0.336917	0.736974
AATK	0.675099	0.0902355	1.33709	0.0055876	0.940413
AATK.AS1	0
AB015752.3	0.00308117	-0.0432014	2.58116	-0.00154848	1
AB019440.50	0.0754573	-0.35289	2.5819	0.0409135	0.839705
ABAT	2.71637	0.583069	0.445611	1.77001	0.183381
ABCA1	3.39519	-0.292654	0.5108	0.313945	0.575269
ABCA10	0.902434	0.0970334	0.760664	0.050182	0.822747
ABCA12	2.23209	-1.48475	1.09376	1.51595	0.218233
ABCA13	6.98005	-0.264203	0.329463	0.605217	0.436595
ABCA2	1.46401	0.31754	0.615631	0.315312	0.574439
ABCA3	7.36965	-0.298549	0.302543	0.987592	0.320332
ABCA4	0.510064	0.109787	1.18387	-0.00921893	1
ABCA5	18.5752	-0.0653874	0.210466	0.0980934	0.75413	0.928415
ABCA6	0.593796	0.365901	1.23466	0.229907	0.631592
ABCA7	6.89964	0.112112	0.264101	0.18257	0.669173
ABCA8	0.768592	-0.930097	1.22539	0.491279	0.483357
ABCA9	0.59682	-0.578763	1.45011	0.1173	0.731981
ABCA9.AS1	0.0391727	-0.12954	2.58036	0.000501118	0.98214
ABCB1	0.131059	-0.732147	2.56726	0.0772583	0.781048
ABCB10	14.1542	-0.0463843	0.184566	0.0618932	0.803528	0.945331
ABCB11	1.03059	0.697378	0.706059	1.2359	0.266262
ABCB4	0.272246	-0.493149	2.57758	0.102306	0.74908
ABCB5	0.24092	-0.477209	2.57559	0.0381384	0.845166
ABCB6	0.757626	-0.145763	0.962997	0.0682173	0.79395
ABCB7	15.1748	-0.0412668	0.226861	0.0342152	0.85325	0.961387
ABCB8	4.28956	0.894306	0.422439	3.9258	0.0475505
ABCB9	17.3853	-0.64207	0.206619	9.90468	0.00164859	0.0879729
ABCC1	4.40889	-0.170368	0.477398	0.119836	0.729212
ABCC10	7.57647	0.199796	0.271676	0.502398	0.478448
ABCC11	0.48207	-0.535604	1.11964	0.164984	0.684609
ABCC12	0.101716	0.0797588	2.58203	0.0061161	0.937665
ABCC2	1.36204	-0.642394	0.639241	1.06712	0.301596
ABCC3	1.52758	0.309497	0.830972	0.174942	0.675756
ABCC4	0.687248	0.197586	1.44299	0.0141204	0.905411
ABCC5	2.85731	1.06866	0.616266	2.52329	0.112177
ABCC5.AS1	0
ABCC6	0.607526	-0.467118	2.36646	0.130902	0.717498
ABCC8	0.477909	0.132047	1.68238	0.0147754	0.903252
ABCC9	0.0339485	0.055321	2.58076	0.00347035	0.953024
ABCD1	10.6551	-0.0668409	0.231411	0.0827527	0.773601	0.936458
ABCD2	1.43528	1.15447	0.621613	4.05597	0.0440153
ABCD3	23.7619	0.180878	0.14401	1.59515	0.206591	0.635599
ABCD4	25.1112	-0.053	0.215995	0.0594208	0.807414	0.946285
ABCE1	34.8492	0.241397	0.148172	2.60699	0.106393	0.50298
ABCF1	76.1634	0.249098	0.144447	3.08033	0.0792443	0.448042
ABCF2	19.3417	0.284185	0.158152	3.22304	0.0726088	0.438945
ABCF3	11.7161	-0.228581	0.243932	0.908417	0.340535	0.739187
ABCG1	2.71665	0.0905828	0.506669	-0.0407592	1
ABCG2	69.2101	0.0307462	0.160343	0.0368918	0.847685	0.959092
ABCG4	0.714121	-0.42237	2.56077	0.037737	0.845972
ABCG5	0.324519	-0.296683	2.58055	0.0533653	0.817308
ABCG8	0.107606	0.390353	2.57913	0.0660433	0.797187
ABHD1	0.0843045	-0.352864	2.5819	0.0409099	0.839712
ABHD10	8.46424	0.133417	0.223645	0.351423	0.553309
ABHD11	38.8872	0.386228	0.224796	3.10379	0.0781104	0.44662
ABHD12	10.2703	0.0518767	0.272989	0.0374805	0.84649	0.959067
ABHD12B	0.0144075	-0.0793476	2.58075	-0.000914419	1
ABHD13	9.41486	-0.0327345	0.234361	0.018627	0.891441	0.972506
ABHD14A	2.54623	-0.211864	0.463495	0.168268	0.681656
ABHD14A.ACY1	0
ABHD14B	16.5213	0.0361639	0.198429	0.0345875	0.852463	0.961361
ABHD15	3.30064	0.112341	0.521403	0.0538197	0.816545
ABHD16A	2.59839	0.168116	0.590487	0.057092	0.811153
ABHD16B	0.143237	0.219124	2.57253	0.0161596	0.898845
ABHD17A	3.94295	0.122862	0.339168	0.13345	0.714882
ABHD17B	11.8571	0.285383	0.194843	2.10557	0.146764	0.564326
ABHD17C	9.77122	0.394256	0.260657	2.26947	0.131945	0.543567
ABHD2	37.0419	0.172833	0.238148	0.503975	0.477759	0.81793
ABHD3	11.5853	-0.192847	0.234857	0.690784	0.405898	0.777564
ABHD4	11.0748	0.221394	0.195213	1.27265	0.259271	0.68928
ABHD5	90.0103	-0.417942	0.157861	6.90178	0.00861098	0.187849
ABHD6	4.09989	-0.061817	0.352875	0.0299926	0.862507
ABHD8	2.989	0.278375	0.383052	0.6069	0.435957
ABI1	77.2743	0.0938699	0.154786	0.360075	0.548465	0.84987
ABI2	11.204	0.0493851	0.229095	0.0449402	0.832114	0.954383
ABI3	0.909732	-1.73671	2.55432	0.41403	0.519931
ABI3BP	0.672956	-0.0878327	2.55646	0.00796671	0.928878
ABL1	35.8489	-0.0527813	0.14622	0.13302	0.715321	0.914913
ABL2	21.9664	0.130217	0.278631	0.196559	0.657512	0.893814
ABLIM1	19.7326	0.108223	0.166722	0.42395	0.514973	0.833408
ABLIM2	0.35571	0.128831	1.88662	0.0178162	0.893816
ABLIM3	2.68643	-0.0623173	0.631336	0.064601	0.799366
ABO	0.0135248	-0.32697	2.5758	0.00753519	0.930826
ABR	60.2927	-0.139985	0.120453	1.35965	0.243598	0.671174
ABRA	0.0220202	-0.0535143	2.58178	-0.00011668	1
ABRACL	13.4738	0.196585	0.215441	0.827784	0.362914	0.753583
ABT1	10.6653	0.318346	0.222042	2.11939	0.145445	0.562544
ABTB1	5.47472	0.0523823	0.314472	0.0281147	0.86684
ABTB2	31.9786	-0.537103	0.224297	5.88408	0.0152784	0.239536
AC000003.1	0
AC000003.2	0.305606	-0.201817	2.57356	-0.00380931	1
AC000032.2	0.0937859	-0.107003	2.57795	-0.00525293	1
AC000036.4	0.256101	0.416328	2.57345	0.046991	0.828384
AC000067.1	0
AC000068.10	0.361442	0.600371	2.56175	0.0719035	0.788585
AC000068.5	0.713371	1.16723	1.42838	0.624685	0.429312
AC000068.9	0.258069	0.187902	2.55669	0.0252367	0.873779
AC000099.1	0
AC000111.3	0
AC000111.6	0
AC000120.7	0.0148818	0.0470711	2.58077	1.89963e-05	0.996522
AC000123.4	0
AC000124.1	0.571735	-0.759692	2.57284	0.16659	0.683161
AC000370.2	0.26125	-0.29672	2.58055	0.0533711	0.817298
AC002044.4	0
AC002056.5	0.0957301	0.146966	2.58154	0.0144977	0.904161
AC002059.10	0.0670462	0.167645	2.57923	0.0121937	0.912072
AC002064.4	0
AC002064.5	0.0614427	-0.314298	2.58224	0.0288453	0.865137
AC002066.1	0.0571373	0.204596	2.57754	0.0135763	0.907242
AC002076.10	0.0311372	-0.150576	2.58222	0.00391117	0.950133
AC002115.5	0
AC002115.9	0
AC002116.7	0
AC002117.1	1.32426	-0.323932	0.664082	0.266392	0.605762
AC002127.4	0
AC002128.5	0.0937859	-0.107003	2.57795	-0.00525293	1
AC002306.1	0.72593	-0.923444	1.13916	0.705397	0.400976
AC002310.12	1.10055	0.86053	0.725494	1.36214	0.243167
AC002310.13	0.0411398	0.0638406	2.5795	0.00103407	0.974347
AC002310.7	0.164059	0.59656	2.57091	0.057491	0.810506
AC002331.1	0
AC002365.1	0
AC002368.4	0.063269	-0.140865	2.58209	0.00187975	0.965418
AC002386.1	0
AC002398.11	0.419454	-0.348795	2.09491	0.00719927	0.932382
AC002398.12	0.0194174	0.063483	2.58027	0.00209459	0.963496
AC002398.13	0.00616235	0.00503889	2.58086	0.000256756	0.987216
AC002398.5	0.0208677	-0.0230521	2.58086	-6.4849e-05	1
AC002398.9	0
AC002401.1	0.132111	-0.170026	2.57595	-0.00769767	1
AC002429.5	0.0223719	-0.326925	2.57581	0.00753785	0.930814
AC002451.1	0.0694313	0.00507243	2.58086	0.00025834	0.987176
AC002451.3	0.163531	-0.811507	2.56127	0.0643607	0.799732
AC002454.1	0
AC002456.2	0.434409	-0.251455	1.9599	0.0575764	0.810368
AC002463.3	0
AC002465.2	0
AC002467.7	1.16925	-0.145833	0.733412	-0.00807654	1
AC002472.11	0
AC002472.13	0.882054	-1.53246	2.55694	0.562058	0.453432
AC002477.1	0
AC002480.2	0.116598	0.275805	2.58013	0.0395414	0.84238
AC002480.3	0.836066	-0.915822	2.56964	0.321005	0.571004
AC002480.4	0.0645239	-0.205686	2.58115	0.014437	0.904361
AC002480.5	0
AC002511.1	0.393329	-0.263956	2.57507	0.0399334	0.841611
AC002511.2	0
AC002511.3	0.39687	-1.02595	2.56405	0.303503	0.581694
AC002519.8	0.0614427	-0.314298	2.58224	0.0288453	0.865137
AC002539.1	0
AC002550.5	0.192861	-1.22406	2.55779	0.213947	0.643691
AC002551.1	0.127429	-0.271562	2.57286	-0.00208437	1
AC002558.1	0.0405466	-0.585932	2.57417	0.065206	0.798449
AC002979.1	0
AC002985.3	0
AC003002.6	0.0571373	0.204596	2.57754	0.0135763	0.907242
AC003003.5	0
AC003005.2	0.014833	-0.200231	2.58212	0.00834309	0.927222
AC003006.7	0
AC003009.1	0
AC003035.1	0
AC003051.1	0.138726	-0.352856	2.5819	0.0409079	0.839716
AC003075.4	0.166915	-0.0713189	2.57348	-0.00240522	1
AC003088.1	0.00884717	-0.140871	2.58209	0.00187997	0.965416
AC003090.1	0.571735	-0.759692	2.57284	0.16659	0.683161
AC003092.1	0
AC003092.2	0
AC003101.1	0.0738392	0.0634982	2.58027	0.00209339	0.963507
AC003102.3	1.02181	-0.797379	0.967918	0.752746	0.385608
AC003104.1	0.0414664	-0.140908	2.58209	0.0018811	0.965405
AC003664.1	0.0937859	-0.107003	2.57795	-0.00525293	1
AC003665.1	0.26507	0.276949	2.57113	0.0180642	0.893084
AC003681.1	0
AC003682.16	0
AC003956.1	0
AC003958.2	0.399347	-0.232489	2.57248	0.0377855	0.845875
AC003973.4	0
AC003973.5	0
AC003984.1	0.285867	-0.407442	2.58166	0.107766	0.742702
AC003985.1	0
AC003986.5	0.30383	-0.0636354	2.57894	0.0110964	0.916106
AC003986.6	0.063269	-0.140865	2.58209	0.00187975	0.965418
AC003986.7	0
AC003988.1	0.144222	-0.31179	2.57522	0.0171009	0.895957
AC003991.3	0.602865	-0.445706	0.955676	0.338316	0.560803
AC004009.3	0
AC004012.1	0.0105703	0.0634559	2.58027	0.00209397	0.963502
AC004016.1	0
AC004017.1	0
AC004019.13	0.00308117	-0.0432014	2.58116	-0.00154848	1
AC004041.2	0.475537	-1.155	1.65819	0.621538	0.430476
AC004051.2	0.108668	0.0928179	2.57668	0.00580715	0.939256
AC004053.1	0.0414664	-0.140908	2.58209	0.0018811	0.965405
AC004054.1	0
AC004063.1	0.141324	-0.192163	2.58135	0.00707751	0.932955
AC004066.3	0.252657	-0.243298	2.52435	-0.0184112	1
AC004067.5	0.0852891	-0.0534809	2.58178	-0.000116826	1
AC004069.2	0.0148818	0.0470711	2.58077	1.89963e-05	0.996522
AC004070.1	0.0957301	0.146966	2.58154	0.0144977	0.904161
AC004076.7	0.0937859	-0.107003	2.57795	-0.00525293	1
AC004076.9	0
AC004112.4	0
AC004125.3	0
AC004156.3	0.107311	-0.307244	2.57249	-0.00182351	1
AC004158.2	0.336707	-0.528845	2.57946	0.140827	0.70746
AC004158.3	0.063269	-0.140865	2.58209	0.00187975	0.965418
AC004160.4	0
AC004221.2	0
AC004231.2	0.0726247	-0.0156847	2.57541	-0.000145154	1
AC004237.1	0
AC004257.1	0
AC004257.3	0.176186	-0.58203	2.51226	0.0746165	0.78473
AC004381.6	3.37256	-0.3002	0.527893	0.273569	0.600947
AC004381.7	0.0305066	-0.654499	2.56831	0.0562821	0.812472
AC004410.3	0
AC004447.2	0.737381	-0.321708	1.11375	0.0325636	0.856796
AC004448.2	0.0254964	-0.491047	2.57246	0.0186423	0.891397
AC004448.5	0.763788	-0.942488	2.56729	0.25277	0.615131
AC004449.6	0.0148818	0.0470711	2.58077	1.89963e-05	0.996522
AC004458.1	0
AC004463.6	0.732825	-0.313134	1.24977	0.0819042	0.774733
AC004466.1	0.616961	-0.401127	1.21043	0.187233	0.66523
AC004471.10	0.427891	-0.181061	2.57518	0.0209768	0.884842
AC004471.9	0.0105703	0.0634559	2.58027	0.00209397	0.963502
AC004485.3	0.00308117	-0.0432014	2.58116	-0.00154848	1
AC004490.1	0.899981	0.428441	1.02651	0.170964	0.679257
AC004510.3	0.311903	-0.532897	2.33123	0.0633706	0.801246
AC004528.4	0
AC004535.2	0.063269	-0.140865	2.58209	0.00187975	0.965418
AC004538.3	0
AC004540.4	0
AC004540.5	0.400554	-0.0752096	2.57781	0.0122422	0.911898
AC004543.2	0.0938186	0.00460339	2.58069	0.000191106	0.98897
AC004549.6	1.21805	0.243886	0.815415	0.141934	0.706366
AC004562.1	0.00598583	-0.200259	2.58212	0.00834623	0.927208
AC004593.3	0.0357495	0.0996141	2.57929	-0.00220638	1
AC004595.1	0
AC004603.4	0.524113	-0.382314	2.56468	0.0422528	0.837139
AC004623.2	0.565741	-0.712066	1.16863	0.41309	0.520406
AC004637.1	0.0754573	-0.35289	2.5819	0.0409135	0.839705
AC004691.5	0.0937859	-0.107003	2.57795	-0.00525293	1
AC004692.4	0.0571373	0.204596	2.57754	0.0135763	0.907242
AC004699.1	0.0937859	-0.107003	2.57795	-0.00525293	1
AC004702.2	0.0927239	0.186526	2.58097	0.0184495	0.891956
AC004775.5	0
AC004791.2	0
AC004817.1	0
AC004837.4	0
AC004837.5	0.0938186	0.00460339	2.58069	0.000191106	0.98897
AC004840.8	0.0242483	-0.228129	2.58183	0.00989612	0.920758
AC004840.9	0.145617	0.0367364	2.5801	0.00292144	0.956895
AC004854.4	0.101571	0.186554	2.58097	0.0184543	0.891943
AC004862.6	0
AC004869.2	0
AC004869.3	0
AC004870.3	0
AC004870.4	0.0135248	-0.32697	2.5758	0.00753519	0.930826
AC004878.7	0
AC004893.11	2.32027	0.228834	0.556548	0.136107	0.712183
AC004895.4	0.00308117	-0.0432014	2.58116	-0.00154848	1
AC004899.1	0.0571373	0.204596	2.57754	0.0135763	0.907242
AC004901.1	0.0614427	-0.314298	2.58224	0.0288453	0.865137
AC004906.3	0
AC004920.3	0.0148818	0.0470711	2.58077	1.89963e-05	0.996522
AC004941.3	0.151384	0.0348302	2.57989	0.00101678	0.974562
AC004947.2	0
AC004951.6	0.1547	-0.165197	2.5755	-0.0116603	1
AC004988.1	0.344627	-0.104471	2.57385	-0.00519299	1
AC005000.2	0
AC005003.1	0.0355449	-0.1929	2.57844	0.00165262	0.967573
AC005008.2	0.285867	-0.407442	2.58166	0.107766	0.742702
AC005009.1	0
AC005009.2	0.096496	-0.35955	2.58027	0.0372572	0.846942
AC005013.5	0.010996	-0.337998	2.5792	0.0144635	0.904274
AC005019.3	0
AC005022.1	0.285867	-0.407442	2.58166	0.107766	0.742702
AC005027.3	0
AC005029.1	0.285867	-0.407442	2.58166	0.107766	0.742702
AC005037.2	0
AC005037.3	0.529278	-0.468498	1.29361	-0.0292924	1
AC005041.17	0.0474522	-0.200267	2.58212	0.00834672	0.927206
AC005042.4	1.64737	-0.123439	0.569442	0.0498366	0.823348
AC005042.5	0
AC005048.1	0
AC005062.2	0.826575	-0.0630802	0.83001	0.031812	0.858441
AC005071.1	0
AC005076.5	0.408448	-0.93717	2.08233	0.226258	0.634313
AC005082.12	2.39146	-0.527883	0.457445	1.35825	0.243842
AC005083.1	3.69687	0.207638	0.38297	0.280683	0.596254
AC005104.3	0.119664	0.0107532	2.5759	0.000433387	0.983391
AC005150.1	0
AC005152.2	11.3581	0.222641	0.281825	0.553049	0.457075	0.809396
AC005152.3	2.13495	0.374002	0.463392	0.817836	0.365814
AC005154.6	5.12785	0.547165	0.291934	3.43604	0.0637883
AC005161.1	0
AC005162.4	0
AC005162.5	0.150348	0.385805	2.57365	0.0296842	0.863209
AC005197.2	0
AC005220.3	0.393844	-0.154693	2.57677	0.0280653	0.866955
AC005224.2	0.48853	-1.16983	1.24685	1.05905	0.303432
AC005229.1	0.00308117	-0.0432014	2.58116	-0.00154848	1
AC005235.1	0
AC005237.4	0.0963457	-0.0400416	2.58133	-0.00390035	1
AC005253.2	0.611846	-0.0763699	1.36024	0.0179312	0.893476
AC005253.4	0.294132	-0.0516207	2.4444	-0.00423876	1
AC005262.2	0.880618	0.00687293	0.873643	-0.00213616	1
AC005262.3	0.373741	-0.0854077	1.39456	-0.00646118	1
AC005264.2	0.599381	0.40918	1.36412	0.12846	0.720034
AC005276.1	0.0166059	-0.151056	2.57915	0.000876846	0.976377
AC005281.1	0
AC005281.2	0
AC005284.1	0
AC005301.8	0
AC005304.1	0
AC005306.3	0.249658	-0.0441174	2.5657	-0.00396117	1
AC005307.1	0
AC005307.3	0.294715	-0.407411	2.58166	0.107755	0.742714
AC005324.6	0
AC005324.7	0
AC005329.7	1.40733	-0.330469	0.684123	0.19044	0.662551
AC005330.2	0
AC005339.2	0.0602184	0.323289	2.57574	0.036902	0.847665
AC005355.1	0.288949	-0.270879	2.58055	0.0543909	0.815592
AC005355.2	0
AC005356.1	0.00598583	-0.200259	2.58212	0.00834623	0.927208
AC005358.3	0.0957301	0.146966	2.58154	0.0144977	0.904161
AC005387.2	0.0937859	-0.107003	2.57795	-0.00525293	1
AC005387.3	0
AC005391.2	0.130337	-0.260393	2.58112	0.00373559	0.951264
AC005392.13	0.0579605	0.0605963	2.58006	0.0071763	0.93249
AC005394.1	0
AC005477.1	0.649886	-0.364489	2.57306	0.0725874	0.787606
AC005481.5	0.126755	-1.03574	2.56258	0.164271	0.685254
AC005487.2	0.0706957	0.171032	2.57794	0.00730714	0.931878
AC005498.3	0.440778	-0.0330951	2.35076	0.00423281	0.948126
AC005498.4	0
AC005518.2	0
AC005519.4	0.0620369	-0.258105	2.57792	0.00752887	0.930855
AC005523.2	3.25357	0.164842	0.381935	0.194012	0.659598
AC005523.3	0
AC005532.5	1.69822	-0.494024	0.62881	0.865299	0.35226
AC005534.8	0.0769204	0.128871	2.57957	0.00804537	0.928529
AC005537.2	0.29203	-0.199346	2.57991	0.0365566	0.848371
AC005538.5	0
AC005540.3	0.276874	0.0471034	2.50675	0.00142629	0.969874
AC005546.2	0.0311372	-0.150576	2.58222	0.00391117	0.950133
AC005550.3	0
AC005550.4	0
AC005550.5	0
AC005559.2	0
AC005562.1	4.64586	0.155219	0.319572	0.229131	0.632169
AC005592.1	0.0201735	-0.15002	2.58103	0.00274275	0.958233
AC005592.2	0
AC005592.3	0
AC005594.3	0.591654	0.701258	1.19384	0.558835	0.45473
AC005597.1	0
AC005606.14	0.498747	-0.255149	2.18753	0.0405418	0.840425
AC005606.15	0.48236	0.0015517	1.53428	0.000341863	0.985248
AC005609.1	0.0113264	-0.150048	2.58103	0.00274383	0.958225
AC005614.3	0.299392	-0.704314	2.56868	0.16314	0.686282
AC005614.5	0
AC005616.1	0
AC005616.2	0
AC005618.6	0.118859	-0.131287	2.57561	-0.00850768	1
AC005621.1	0
AC005624.2	0.0105703	0.0634559	2.58027	0.00209397	0.963502
AC005625.1	0
AC005682.5	0.704551	0.463777	1.04107	0.286398	0.592538
AC005682.8	0.0499026	0.102759	2.57774	-0.00105166	1
AC005702.1	0
AC005702.3	0
AC005702.4	0
AC005703.2	0
AC005703.3	0.00616235	0.00503889	2.58086	0.000256756	0.987216
AC005740.5	0.526609	0.21294	2.11479	0.007168	0.932528
AC005740.6	0.0894772	0.0552057	2.57959	-0.000209662	1
AC005754.7	0
AC005754.8	0.0265415	-0.140853	2.58209	0.00187992	0.965416
AC005757.6	0
AC005772.2	0
AC005775.2	0.308762	0.0327921	2.57516	-0.00486102	1
AC005779.2	0.00308117	-0.0432014	2.58116	-0.00154848	1
AC005780.1	0.00308117	-0.0432014	2.58116	-0.00154848	1
AC005785.2	0.323116	-0.399153	2.57031	0.0079944	0.928755
AC005786.5	0.079137	-0.314261	2.58224	0.0288416	0.865145
AC005786.7	0.793423	0.409975	1.04724	0.294389	0.587421
AC005789.11	0
AC005789.9	0
AC005808.3	0
AC005841.1	0.0937859	-0.107003	2.57795	-0.00525293	1
AC005863.1	0.00616235	0.00503889	2.58086	0.000256756	0.987216
AC005863.2	0.547117	-0.594429	2.57844	0.247043	0.619165
AC005932.1	0.232512	-0.333973	2.57765	0.0171446	0.895825
AC005943.4	0.299392	-0.704314	2.56868	0.16314	0.686282
AC005943.5	0.704983	-0.18165	2.18802	0.0744322	0.78499
AC005944.2	0.655936	0.906533	0.956879	1.40741	0.235487
AC005954.3	0
AC005954.4	0
AC006000.5	0
AC006003.3	0
AC006004.1	0.0148818	0.0470711	2.58077	1.89963e-05	0.996522
AC006007.1	0
AC006019.3	0.0754573	-0.35289	2.5819	0.0409135	0.839705
AC006019.4	0.0113264	-0.150048	2.58103	0.00274383	0.958225
AC006026.13	0.0548793	-0.040032	2.58133	-0.0038995	1
AC006037.2	0
AC006041.1	0
AC006042.6	0
AC006042.7	0.154651	-0.0431647	2.57718	-0.00614826	1
AC006050.2	0
AC006076.1	0
AC006080.1	0
AC006115.3	0.26125	-0.29672	2.58055	0.0533711	0.817298
AC006116.12	0
AC006116.15	0.0135248	-0.32697	2.5758	0.00753519	0.930826
AC006116.17	0.0858914	0.272659	2.57563	0.0246109	0.875341
AC006116.19	0
AC006116.20	0.392116	-0.434397	2.56749	0.0789025	0.77879
AC006116.21	0.0754573	-0.35289	2.5819	0.0409135	0.839705
AC006116.24	0.15467	0.116466	2.57538	0.00835829	0.927156
AC006126.3	0.0370015	-0.26963	2.57727	0.00299028	0.956391
AC006129.1	0.368893	0.00563177	2.56829	5.47096e-05	0.994098
AC006129.2	0.0548793	-0.040032	2.58133	-0.0038995	1
AC006129.4	0.182764	0.0192707	2.57307	-0.000517501	1
AC006130.3	0.0785385	-0.24083	2.5806	0.0162974	0.898417
AC006132.1	0.781201	-0.510642	0.888247	0.193869	0.659715
AC006159.3	0.404441	0.0285193	2.57088	-0.00165991	1
AC006159.4	0
AC006159.5	0
AC006160.5	0.355036	-0.280016	2.57639	0.034729	0.852165
AC006196.1	0
AC006227.1	0
AC006262.10	0
AC006262.4	0
AC006262.5	0.0754573	-0.35289	2.5819	0.0409135	0.839705
AC006262.6	0.709792	-0.611797	1.85832	0.432681	0.510676
AC006272.1	0.145937	-0.201479	2.56793	-0.0117758	1
AC006272.2	0
AC006273.4	0.0414664	-0.140908	2.58209	0.0018811	0.965405
AC006273.5	0.0722418	-0.111674	2.5818	0.00278162	0.957938
AC006273.7	0
AC006277.2	0.421545	-0.755591	1.7471	0.0564105	0.812262
AC006296.1	0.00598583	-0.200259	2.58212	0.00834623	0.927208
AC006296.2	0
AC006369.2	0.079606	-0.89312	2.56207	0.0930591	0.760324
AC006369.3	0
AC006372.1	0.108668	0.0928179	2.57668	0.00580715	0.939256
AC006372.4	0.236935	-0.258885	2.57509	0.00811571	0.928218
AC006372.5	0.0614427	-0.314298	2.58224	0.0288453	0.865137
AC006373.1	0
AC006378.2	0
AC006380.3	0
AC006432.1	0
AC006445.8	0.755221	0.0655867	1.29357	-0.00685799	1
AC006449.1	0.00598583	-0.200259	2.58212	0.00834623	0.927208
AC006455.1	0
AC006460.2	0.832214	-0.345391	1.03079	0.0493196	0.824251
AC006480.1	0
AC006482.1	0
AC006486.1	0.24285	-0.527461	1.64026	0.134055	0.714264
AC006486.9	0.0135248	-0.32697	2.5758	0.00753519	0.930826
AC006538.1	0.306912	-0.0105692	2.57853	0.00163303	0.967766
AC006539.1	0
AC006547.13	0.122078	0.275943	2.57545	0.0224377	0.880928
AC006547.14	0.00308117	-0.0432014	2.58116	-0.00154848	1
AC006547.15	0.296954	-0.529069	1.53133	0.203763	0.6517
AC006547.8	0.0303841	0.298201	2.57651	0.0186753	0.891301
AC006552.1	0
AC006557.1	0
AC006942.4	0.455376	0.413656	1.25175	0.171368	0.678899
AC006946.15	0.0135248	-0.32697	2.5758	0.00753519	0.930826
AC006946.16	0.546813	-1.06159	0.973276	1.47089	0.225205
AC006946.17	0.00598583	-0.200259	2.58212	0.00834623	0.927208
AC006947.1	0.00308117	-0.0432014	2.58116	-0.00154848	1
AC006953.1	0
AC006960.7	0
AC006967.1	0.285867	-0.407442	2.58166	0.107766	0.742702
AC006994.2	0.0321365	-0.0285218	2.5766	-0.00072138	1
AC007003.1	0
AC007009.1	0.0763245	-0.103349	2.57965	0.00782497	0.929512
AC007009.2	0
AC007036.4	0.0524749	-0.478829	2.57453	0.0315635	0.858989
AC007036.6	0
AC007038.7	0.190289	-0.0368241	2.57678	-0.00188461	1
AC007040.11	0.413872	-0.246882	2.57607	0.0337839	0.854167
AC007040.5	0.115806	-0.00204545	2.57777	-0.000131827	1
AC007040.6	0.598302	0.0269172	2.56869	-0.00133419	1
AC007040.7	0.00308117	-0.0432014	2.58116	-0.00154848	1
AC007040.8	0
AC007041.1	0
AC007050.17	0.187572	-0.105102	2.57492	-0.00520714	1
AC007091.1	0
AC007092.1	6.26323	-0.448729	0.276046	2.86887	0.0903083
AC007096.1	0
AC007098.1	0.0372996	0.0169194	2.58063	0.00101865	0.974539
AC007099.1	0
AC007106.1	0
AC007114.1	0.00598583	-0.200259	2.58212	0.00834623	0.927208
AC007126.1	0.00308117	-0.0432014	2.58116	-0.00154848	1
AC007128.1	0.166392	0.398247	2.57405	0.0333331	0.855133
AC007131.1	0.12307	-0.267463	2.57669	0.00306201	0.955871
AC007131.2	0.253076	-0.140837	2.58209	0.00187957	0.965419
AC007161.5	0.285867	-0.407442	2.58166	0.107766	0.742702
AC007163.3	0.072013	-0.0414912	2.57543	0.00172496	0.966871
AC007163.6	0.063269	-0.140865	2.58209	0.00187975	0.965418
AC007179.1	0
AC007182.6	0.271237	-0.133008	2.57371	0.00228297	0.961891
AC007192.6	0.0889821	-0.699855	2.569	0.0694771	0.7921
AC007193.10	0
AC007193.6	0.0113264	-0.150048	2.58103	0.00274383	0.958225
AC007193.8	0.00308117	-0.0432014	2.58116	-0.00154848	1
AC007193.9	0.00308117	-0.0432014	2.58116	-0.00154848	1
AC007204.1	0.0927239	0.186526	2.58097	0.0184495	0.891956
AC007204.2	0
AC007216.2	0
AC007228.11	0.326142	0.134166	2.56712	0.00741181	0.931393
AC007228.5	0
AC007228.9	0.0425901	0.0993369	2.58011	0.00654463	0.935522
AC007242.1	0
AC007246.3	1.76416	0.393592	0.563061	0.415514	0.519184
AC007249.3	0
AC007250.4	0.0614427	-0.314298	2.58224	0.0288453	0.865137
AC007251.2	0
AC007255.8	0.00308117	-0.0432014	2.58116	-0.00154848	1
AC007271.3	0
AC007277.3	0
AC007278.2	0
AC007278.3	0.0927239	0.186526	2.58097	0.0184495	0.891956
AC007285.6	0.0614427	-0.314298	2.58224	0.0288453	0.865137
AC007285.7	0
AC007292.3	0.276827	0.153567	2.57155	0.0144552	0.904301
AC007292.4	0.0937859	-0.107003	2.57795	-0.00525293	1
AC007292.6	0.293356	0.254141	2.40948	0.0561558	0.812678
AC007292.7	0.0135248	-0.32697	2.5758	0.00753519	0.930826
AC007308.6	0.185704	-0.0887866	2.57501	-0.00705861	1
AC007308.7	0.0113264	-0.150048	2.58103	0.00274383	0.958225
AC007317.1	0
AC007319.1	0.0860035	0.041836	2.58089	0.00171099	0.967006
AC007327.5	0.26125	-0.29672	2.58055	0.0533711	0.817298
AC007333.1	0.522499	-0.394129	2.57881	0.0310162	0.860204
AC007349.4	0
AC007349.5	0
AC007349.7	0
AC007353.1	0.0148818	0.0470711	2.58077	1.89963e-05	0.996522
AC007358.1	0
AC007362.3	0.3745	-0.736362	2.56498	0.0895395	0.764763
AC007364.1	0
AC007365.1	0.126538	-0.140851	2.58209	0.0018796	0.965419
AC007365.3	0.104123	-0.286044	2.57569	0.00242813	0.960699
AC007375.1	0.0270495	-0.496325	2.56815	0.0105055	0.918363
AC007381.2	0.0767937	-0.32692	2.57581	0.00753429	0.93083
AC007381.3	0.0148818	0.0470711	2.58077	1.89963e-05	0.996522
AC007382.1	0.0895686	-0.603256	2.56837	0.0820946	0.774479
AC007383.3	0.116306	0.00895371	2.57584	0.000329776	0.985511
AC007383.4	0.295822	-0.082362	2.56748	-0.00654492	1
AC007386.2	0.1146	-0.158354	2.57737	0.0066293	0.935108
AC007386.4	0.547117	-0.594429	2.57844	0.247043	0.619165
AC007389.3	0.157055	-0.106964	2.57795	-0.00525141	1
AC007389.4	0
AC007390.5	11.3842	0.346329	0.22452	2.43733	0.118478	0.524353
AC007391.2	0
AC007392.3	0.0430258	-0.60097	2.57268	0.0686827	0.793264
AC007392.4	0.0754573	-0.35289	2.5819	0.0409135	0.839705
AC007395.3	0.0957301	0.146966	2.58154	0.0144977	0.904161
AC007401.2	0
AC007403.1	0
AC007403.2	0
AC007403.3	0
AC007405.2	0.531508	-0.0644283	2.57216	0.00496272	0.943838
AC007405.4	0.379725	-0.748858	2.51766	0.142749	0.705563
AC007405.6	1.06259	-0.530815	0.791529	0.492349	0.482881
AC007405.8	0.0937859	-0.107003	2.57795	-0.00525293	1
AC007421.1	0
AC007422.1	0
AC007431.1	0.00308117	-0.0432014	2.58116	-0.00154848	1
AC007436.1	0.00308117	-0.0432014	2.58116	-0.00154848	1
AC007461.1	0.1063	0.424362	2.57513	0.0653018	0.798304
AC007461.2	0.106726	-0.0691835	2.57873	-0.00648467	1
AC007463.2	0.0614427	-0.314298	2.58224	0.0288453	0.865137
AC007464.1	0.0937859	-0.107003	2.57795	-0.00525293	1
AC007528.1	0
AC007551.3	0.384949	0.122749	1.88697	-0.000383271	1
AC007556.3	0
AC007557.1	0
AC007557.2	0
AC007557.3	0
AC007557.4	0.063269	-0.140865	2.58209	0.00187975	0.965418
AC007563.1	0.247394	-0.135554	2.5756	-0.0031638	1
AC007563.3	0.0220202	-0.0535143	2.58178	-0.00011668	1
AC007563.5	0
AC007566.10	1.22861	-1.23988	0.616095	4.20888	0.0402128
AC007567.1	0.0148818	0.0470711	2.58077	1.89963e-05	0.996522
AC007620.3	2.7217	0.217351	0.414978	0.318221	0.572679
AC007652.1	0
AC007679.3	0.352407	-0.552998	1.87738	0.14703	0.70139
AC007680.2	0.0937859	-0.107003	2.57795	-0.00525293	1
AC007682.1	0.109288	0.0424167	2.58088	0.00168903	0.967218
AC007682.2	0
AC007682.3	0
AC007731.1	0
AC007740.1	0.455111	-0.672392	2.5739	0.167153	0.682654
AC007743.1	0.181164	0.191411	2.57408	0.0164389	0.897979
AC007750.5	0.285867	-0.407442	2.58166	0.107766	0.742702
AC007773.2	0.311695	0.0949161	2.56745	0.00386085	0.950455
AC007773.3	0
AC007787.2	0.0148818	0.0470711	2.58077	1.89963e-05	0.996522
AC007795.1	0.0937859	-0.107003	2.57795	-0.00525293	1
AC007796.1	0.0220202	-0.0535143	2.58178	-0.00011668	1
AC007879.1	0
AC007879.2	0.0526392	-0.13456	2.57697	0.00277838	0.957963
AC007879.3	0
AC007879.4	0
AC007879.5	0.0779988	-0.108982	2.57589	0.00688257	0.933882
AC007879.6	0
AC007879.7	0.171937	0.0928572	2.57668	0.00581118	0.939235
AC007880.1	0.442955	-0.234502	2.57919	0.0484813	0.825727
AC007919.2	0
AC007950.1	0
AC007952.5	0
AC007966.1	0
AC007970.1	0.411881	0.0493347	2.57527	-0.00155322	1
AC008060.5	0
AC008060.7	0.285867	-0.407442	2.58166	0.107766	0.742702
AC008060.8	0.0148818	0.0470711	2.58077	1.89963e-05	0.996522
AC008063.2	0
AC008063.3	0.0927239	0.186526	2.58097	0.0184495	0.891956
AC008067.2	0
AC008069.1	0.300749	-0.167122	2.58009	0.0344489	0.852755
AC008073.7	0
AC008073.9	0.0245207	-0.568224	2.56962	0.0357362	0.850061
AC008074.3	0.0471215	0.105936	2.58057	0.00797665	0.928834
AC008074.4	0.7488	-0.0306066	1.21075	-0.00500739	1
AC008088.4	0.0938186	0.00460339	2.58069	0.000191106	0.98897
AC008132.13	0.349136	-0.407404	2.58166	0.107755	0.742714
AC008154.5	0
AC008163.4	0.00598583	-0.200259	2.58212	0.00834623	0.927208
AC008166.1	0
AC008174.3	0.00884717	-0.140871	2.58209	0.00187997	0.965416
AC008267.1	0
AC008268.1	0.0937859	-0.107003	2.57795	-0.00525293	1
AC008269.2	0.211983	0.507992	2.57268	0.0814089	0.775397
AC008271.1	0.0148818	0.0470711	2.58077	1.89963e-05	0.996522
AC008277.1	0.605217	-0.0782049	1.74409	0.0179604	0.893389
AC008278.2	0.0135248	-0.32697	2.5758	0.00753519	0.930826
AC008278.3	0
AC008281.1	0
AC008391.1	0
AC008394.1	0
AC008397.1	0.063269	-0.140865	2.58209	0.00187975	0.965418
AC008410.1	0
AC008440.10	0
AC008440.5	0.769811	0.98003	1.03652	1.20958	0.271415
AC008443.1	0.220585	-0.402104	2.56468	0.0217315	0.882804
AC008498.1	0
AC008592.4	0
AC008592.5	0.116328	-0.0136373	2.57633	-0.0006275	1
AC008592.8	3.10931	0.08822	0.433761	0.0439722	0.833905
AC008674.1	0
AC008686.1	0
AC008691.1	0
AC008694.3	0
AC008697.1	0.169742	0.395375	2.57776	0.0635016	0.801045
AC008703.1	0.0957301	0.146966	2.58154	0.0144977	0.904161
AC008706.1	0
AC008738.2	0
AC008746.12	0.0938186	0.00460339	2.58069	0.000191106	0.98897
AC008746.3	0
AC008752.3	0
AC008753.4	0
AC008753.6	0
AC008781.7	0.348318	0.232605	1.88061	-0.00457983	1
AC008834.1	0.317005	-0.409879	2.58136	0.106516	0.744146
AC008914.1	0
AC008937.2	0.176759	-0.171215	2.57333	0.00323452	0.954647
AC008937.3	0
AC008938.1	0
AC008940.1	0
AC008948.1	0.835989	0.808646	0.840981	1.38396	0.239427
AC008964.1	0.834875	-0.354947	0.928392	0.159639	0.68949
AC008982.2	0.889891	0.512258	1.25323	0.121022	0.727928
AC008984.2	0
AC008991.1	0
AC008992.1	0.00308117	-0.0432014	2.58116	-0.00154848	1
AC009005.2	0.313702	-0.50299	2.5662	0.0635784	0.800927
AC009014.3	0.0614427	-0.314298	2.58224	0.0288453	0.865137
AC009060.1	0
AC009065.1	0.162516	0.0685623	2.57615	0.00570221	0.939807
AC009065.2	0.00884717	-0.140871	2.58209	0.00187997	0.965416
AC009095.4	0.0937859	-0.107003	2.57795	-0.00525293	1
AC009110.1	0
AC009120.10	0
AC009120.4	0.0864533	-0.559442	2.57876	0.0802168	0.777004
AC009120.5	0
AC009120.6	2.60112	0.394251	0.493023	0.575087	0.448245
AC009133.12	0.121688	0.364555	2.57477	0.032098	0.857813
AC009133.14	7.19208	0.151561	0.315629	0.224795	0.63541
AC009133.15	0.814693	0.606199	0.838347	0.749656	0.386585
AC009133.17	0.170875	0.390398	2.57913	0.0660493	0.797178
AC009133.20	0.0105703	0.0634559	2.58027	0.00209397	0.963502
AC009133.21	0.336707	-0.528845	2.57946	0.140827	0.70746
AC009134.1	0
AC009142.1	0
AC009158.1	0.327334	-0.407454	2.58166	0.107769	0.742699
AC009166.5	0.26125	-0.29672	2.58055	0.0533711	0.817298
AC009196.1	0
AC009227.2	0
AC009227.3	0
AC009228.1	0.174253	0.0036903	2.57783	8.23528e-05	0.992759
AC009229.5	0
AC009229.6	0
AC009232.2	0.0754573	-0.35289	2.5819	0.0409135	0.839705
AC009234.2	0
AC009236.1	0.0864533	-0.559442	2.57876	0.0802168	0.777004
AC009262.2	0
AC009276.4	0
AC009297.1	0
AC009299.2	0.165273	0.0592711	2.57752	-0.00162382	1
AC009299.3	2.15097	0.128525	0.578134	0.0264287	0.870858
AC009303.1	0.0254964	-0.491047	2.57246	0.0186423	0.891397
AC009305.1	0
AC009312.1	0
AC009313.1	0.063269	-0.140865	2.58209	0.00187975	0.965418
AC009336.1	0
AC009336.24	0.00598583	-0.200259	2.58212	0.00834623	0.927208
AC009365.3	0.522499	-0.394129	2.57881	0.0310162	0.860204
AC009365.4	0
AC009403.2	0.769782	-1.10799	0.896926	1.6783	0.19515
AC009404.2	0.754791	0.0720254	0.960654	-0.0195488	1
AC009410.1	0.116667	0.0291256	2.58169	0.000508586	0.982008
AC009411.1	0.0754573	-0.35289	2.5819	0.0409135	0.839705
AC009411.2	0
AC009473.1	0.0245207	-0.568224	2.56962	0.0357362	0.850061
AC009478.1	0
AC009480.3	0.0289102	-0.294872	2.57814	0.00620611	0.937208
AC009487.4	0
AC009487.5	0
AC009492.1	0
AC009495.1	0
AC009495.2	0.65915	-0.649104	1.04707	0.618289	0.431684
AC009495.3	0.14996	-0.698725	2.56713	0.0556069	0.813579
AC009495.4	0.19307	0.200217	2.5808	0.0327258	0.856444
AC009498.1	0
AC009499.1	0
AC009499.2	0
AC009501.4	2.6578	0.725665	0.576042	1.30356	0.253564
AC009502.4	0.237405	-0.606609	2.56266	0.00605703	0.937966
AC009505.2	0.600759	-0.0528648	0.923951	-0.0147355	1
AC009505.4	0
AC009506.1	2.62938	-0.270855	0.416712	0.382812	0.536102
AC009508.1	0
AC009518.4	0.379653	-0.391221	2.57774	0.0829078	0.773395
AC009518.8	0
AC009531.2	0.0614427	-0.314298	2.58224	0.0288453	0.865137
AC009542.2	0.028006	-0.111728	2.5818	0.0027834	0.957925
AC009677.1	0
AC009784.3	0
AC009831.1	0
AC009878.2	0
AC009892.1	0
AC009892.10	0.0957301	0.146966	2.58154	0.0144977	0.904161
AC009948.5	0.691797	-0.508005	0.887652	0.325589	0.568268
AC009950.2	0.135282	-0.0414486	2.57543	0.001723	0.96689
AC009955.8	0
AC009961.3	0.486118	-0.595601	1.12456	0.384994	0.534943
AC009965.2	0
AC009970.1	0
AC009994.2	0
AC010082.2	0
AC010084.1	0
AC010090.1	0
AC010091.1	2.79702	-0.746072	0.573871	1.55635	0.212201
AC010092.1	0
AC010095.5	0.26125	-0.29672	2.58055	0.0533711	0.817298
AC010096.1	0.0316994	-0.585959	2.57416	0.065211	0.798442
AC010096.2	0
AC010127.3	1.5331	-0.478065	0.671611	0.362824	0.546942
AC010127.5	0.009067	-0.101714	2.58106	-0.000887826	1
AC010132.10	0
AC010136.2	0.0135248	-0.32697	2.5758	0.00753519	0.930826
AC010139.1	0.0548793	-0.040032	2.58133	-0.0038995	1
AC010145.4	0
AC010148.1	0.010996	-0.337998	2.5792	0.0144635	0.904274
AC010203.1	0
AC010226.4	1.10276	0.519126	0.667539	0.925104	0.336138
AC010311.1	0
AC010327.2	0.800441	-0.743298	1.3559	0.477822	0.48941
AC010336.1	1.9116	0.00442633	0.597986	0.00218045	0.962756
AC010441.1	0.287495	-0.505971	2.05386	0.102713	0.748598
AC010458.1	0
AC010468.2	0
AC010504.2	0.00308117	-0.0432014	2.58116	-0.00154848	1
AC010524.2	0.778902	-0.437032	1.09694	0.118619	0.730537
AC010524.4	0.00616235	0.00503889	2.58086	0.000256756	0.987216
AC010525.4	0.00308117	-0.0432014	2.58116	-0.00154848	1
AC010525.6	0
AC010525.7	0.0166059	-0.151056	2.57915	0.000876846	0.976377
AC010536.1	0.463967	0.0209904	2.57378	-0.00207522	1
AC010547.9	0.0148818	0.0470711	2.58077	1.89963e-05	0.996522
AC010609.1	0
AC010641.1	0
AC010642.1	0.0202395	-0.148976	2.57758	-0.000864387	1
AC010649.1	0
AC010729.1	0.0889821	-0.699855	2.569	0.0694771	0.7921
AC010729.2	0.0148818	0.0470711	2.58077	1.89963e-05	0.996522
AC010729.3	0
AC010731.2	0
AC010731.3	0
AC010731.4	0
AC010733.4	0.0148818	0.0470711	2.58077	1.89963e-05	0.996522
AC010745.1	0.063269	-0.140865	2.58209	0.00187975	0.965418
AC010745.2	0.0781508	0.0471057	2.58077	1.9119e-05	0.996511
AC010745.3	0
AC010745.4	0
AC010746.3	0
AC010761.10	0.437549	0.0650064	1.73848	0.0108689	0.916968
AC010761.13	0
AC010761.14	0
AC010761.6	0.105112	-0.121877	2.57685	-0.00514656	1
AC010761.8	1.4591	0.418872	0.660881	0.70034	0.402669
AC010761.9	0.212561	-0.122467	2.57922	0.0043579	0.947366
AC010880.1	0.0551156	-0.141596	2.58154	0.00380159	0.950836
AC010883.5	0.775343	-0.255871	0.99398	0.0290639	0.864632
AC010884.1	0.0148818	0.0470711	2.58077	1.89963e-05	0.996522
AC010890.1	0.0614427	-0.314298	2.58224	0.0288453	0.865137
AC010894.3	0.221395	-0.178204	2.56648	-0.0118356	1
AC010894.5	0.0105703	0.0634559	2.58027	0.00209397	0.963502
AC010907.2	0.171187	-0.0891253	2.57977	-0.000632431	1
AC010907.5	0
AC010928.1	0
AC010930.1	0
AC010967.2	0.0265415	-0.140853	2.58209	0.00187992	0.965416
AC010967.3	0
AC010969.1	0.310116	-0.508168	2.58101	0.146776	0.701636
AC010971.1	0.0754573	-0.35289	2.5819	0.0409135	0.839705
AC010974.3	0
AC010976.2	0.690625	0.0588496	1.11142	-0.0121196	1
AC010982.1	0.746593	-0.582975	1.13509	0.15269	0.695978
AC010982.2	0
AC010983.1	0
AC010987.5	0
AC010987.6	0.0135248	-0.32697	2.5758	0.00753519	0.930826
AC011043.1	1.95338	-0.12568	0.500696	-0.0226951	1
AC011073.1	0
AC011193.1	0
AC011196.3	0
AC011239.1	0
AC011243.1	0
AC011247.3	0
AC011286.1	0.26125	-0.29672	2.58055	0.0533711	0.817298
AC011288.2	0.428931	-0.277288	2.34404	0.0606407	0.805486
AC011290.4	0
AC011294.3	0.379686	-0.234544	2.57919	0.0484908	0.825711
AC011298.2	0.285867	-0.407442	2.58166	0.107766	0.742702
AC011306.1	0.0135248	-0.32697	2.5758	0.00753519	0.930826
AC011306.2	0
AC011313.1	0
AC011343.1	0.4449	-0.0286366	2.56601	-0.00185249	1
AC011366.3	0
AC011407.1	0
AC011416.1	0.010996	-0.337998	2.5792	0.0144635	0.904274
AC011453.1	0
AC011484.1	0.334094	-0.589122	1.43146	0.175921	0.674902
AC011499.1	0.010996	-0.337998	2.5792	0.0144635	0.904274
AC011500.1	0
AC011513.4	0.300749	-0.167122	2.58009	0.0344489	0.852755
AC011516.1	0
AC011516.2	0.399638	-0.920763	2.56407	0.199117	0.655435
AC011518.1	0.157055	-0.106964	2.57795	-0.00525141	1
AC011518.2	0
AC011523.2	0.26125	-0.29672	2.58055	0.0533711	0.817298
AC011524.1	0.0148818	0.0470711	2.58077	1.89963e-05	0.996522
AC011524.2	0
AC011525.2	0.253922	-0.00397943	2.57401	-0.000384251	1
AC011525.4	0
AC011526.1	0.80535	-0.418465	1.85924	0.0761306	0.782611
AC011551.3	0.127778	-0.108114	2.57775	-0.00236634	1
AC011558.5	1.32397	1.47027	0.661043	5.76667	0.016333
AC011591.1	0
AC011625.1	0
AC011626.1	0
AC011648.1	0
AC011718.2	0
AC011738.4	0.177249	-0.13385	2.57448	0.00105962	0.974032
AC011747.3	0
AC011747.4	0.330228	0.611052	2.56847	0.138489	0.709788
AC011747.6	0
AC011747.7	0
AC011752.1	0.0791626	-0.510951	2.56647	0.0175004	0.894756
AC011753.5	0.0113264	-0.150048	2.58103	0.00274383	0.958225
AC011754.1	0
AC011755.1	0.171937	0.0928572	2.57668	0.00581118	0.939235
AC011841.1	3.15373	1.04452	0.457415	4.81451	0.0282211
AC011841.4	0
AC011841.6	0
AC011841.7	0
AC011841.8	0
AC011841.9	0
AC011891.5	0
AC011893.3	0
AC011897.2	0.0614427	-0.314298	2.58224	0.0288453	0.865137
AC011899.10	0.184158	-0.0168446	2.57838	-0.00032317	1
AC011899.9	0.817025	-0.393194	2.55164	0.040924	0.839685
AC011901.2	0
AC011995.1	0
AC011995.3	0.26125	-0.29672	2.58055	0.0533711	0.817298
AC011997.1	0
AC011998.1	0.121845	-0.269416	2.58083	0.0212467	0.884109
AC012065.4	0.543367	-0.275848	2.57827	0.0189133	0.890615
AC012065.7	0.0937859	-0.107003	2.57795	-0.00525293	1
AC012074.2	0.0614427	-0.314298	2.58224	0.0288453	0.865137
AC012075.2	0
AC012123.1	0.0784245	-0.564127	2.57885	0.0738183	0.785856
AC012146.7	3.11514	0.135269	0.420367	0.107515	0.742991
AC012181.1	0
AC012307.2	0.285867	-0.407442	2.58166	0.107766	0.742702
AC012307.3	1.37748	0.112665	0.639347	0.0629095	0.801955
AC012309.5	0.130697	-0.368548	2.58215	0.0417006	0.838191
AC012313.1	0.00308117	-0.0432014	2.58116	-0.00154848	1
AC012314.20	0.0311372	-0.150576	2.58222	0.00391117	0.950133
AC012314.8	0.574618	-0.397557	1.32828	0.0612187	0.80458
AC012317.1	0
AC012322.1	0
AC012354.6	0.20844	0.0179084	2.5737	0.00112748	0.973214
AC012358.7	0
AC012358.8	0.922613	0.740245	0.891072	0.970238	0.324621
AC012360.4	0
AC012360.6	0.0135248	-0.32697	2.5758	0.00753519	0.930826
AC012361.1	0
AC012362.1	0
AC012363.13	0
AC012363.4	0.0711799	-0.542363	2.56996	0.058518	0.808854
AC012368.1	0.149264	-0.121697	2.57743	-0.00260733	1
AC012370.2	0.0220202	-0.0535143	2.58178	-0.00011668	1
AC012370.3	0.0311372	-0.150576	2.58222	0.00391117	0.950133
AC012391.1	0
AC012414.1	0
AC012442.5	0.00308117	-0.0432014	2.58116	-0.00154848	1
AC012442.6	0.0292894	0.120157	2.57908	0.00180688	0.966094
AC012445.1	0.0887211	0.224716	2.57887	0.011648	0.914054
AC012451.1	0
AC012456.3	0.665521	-0.731298	2.56997	0.137271	0.711009
AC012456.4	0.272246	-0.493149	2.57758	0.102306	0.74908
AC012457.2	0
AC012462.1	0.0958051	0.281903	2.58031	0.0517349	0.820071
AC012462.2	0
AC012462.3	0
AC012467.1	0
AC012485.2	0.0431474	-0.15097	2.57916	0.000880319	0.97633
AC012487.2	0.144015	-0.352015	2.57254	0.0242885	0.876153
AC012493.2	0
AC012494.1	0
AC012499.1	0.12988	-0.095003	2.57782	0.00113407	0.973136
AC012501.2	0
AC012506.1	0.0754573	-0.35289	2.5819	0.0409135	0.839705
AC012506.2	0
AC012506.3	0
AC012506.4	0
AC012507.3	0.379653	-0.391221	2.57774	0.0829078	0.773395
AC012507.4	0.0135248	-0.32697	2.5758	0.00753519	0.930826
AC012513.6	0
AC012531.25	0.660227	-1.4808	2.55752	0.287339	0.591931
AC012593.1	0.26125	-0.29672	2.58055	0.0533711	0.817298
AC012594.1	0.155229	-0.294763	2.57799	0.00855224	0.926318
AC012613.2	0.437649	-0.535955	2.57615	0.112992	0.736763
AC012627.1	0
AC012668.1	0
AC012668.2	0.0148818	0.0470711	2.58077	1.89963e-05	0.996522
AC012668.3	0
AC013264.2	0.26125	-0.29672	2.58055	0.0533711	0.817298
AC013268.5	0.00884717	-0.140871	2.58209	0.00187997	0.965416
AC013271.3	0.0754573	-0.35289	2.5819	0.0409135	0.839705
AC013275.1	0
AC013275.2	0.0937859	-0.107003	2.57795	-0.00525293	1
AC013283.1	0.190718	0.124638	2.57992	0.00778256	0.929703
AC013394.2	53.2668	-0.0589254	0.151454	0.147658	0.700783	0.909613
AC013401.2	0
AC013402.2	0.0414664	-0.140908	2.58209	0.0018811	0.965405
AC013402.3	0
AC013402.5	0
AC013436.6	0
AC013448.1	0
AC013448.2	0
AC013449.1	0.0367795	-0.182404	2.57807	0.00229279	0.961809
AC013460.1	0.0754573	-0.35289	2.5819	0.0409135	0.839705
AC013463.2	0
AC013472.3	0.382735	-0.25398	2.57646	0.0373962	0.846661
AC013472.4	0
AC013480.2	0
AC013727.1	0
AC013733.3	0
AC013733.4	0.26125	-0.29672	2.58055	0.0533711	0.817298
AC015660.1	0.0937859	-0.107003	2.57795	-0.00525293	1
AC015688.3	0.009067	-0.101714	2.58106	-0.000887826	1
AC015691.13	0
AC015820.1	0
AC015849.12	0.00308117	-0.0432014	2.58116	-0.00154848	1
AC015849.13	0.0330162	-0.248785	2.57916	0.00711935	0.932757
AC015849.16	0.26125	-0.29672	2.58055	0.0533711	0.817298
AC015849.19	0.0148818	0.0470711	2.58077	1.89963e-05	0.996522
AC015849.2	0
AC015922.6	0.285867	-0.407442	2.58166	0.107766	0.742702
AC015923.1	0
AC015933.2	0
AC015936.3	0
AC015969.3	0.324519	-0.296683	2.58055	0.0533653	0.817308
AC015971.1	0
AC015971.2	1.68326	-0.484843	0.69103	0.501607	0.478795
AC015977.6	0
AC015987.1	0.0553796	-0.638586	2.57347	0.0862898	0.768948
AC015987.2	2.94578	1.08648	0.439727	6.311	0.0119991
AC015989.2	0
AC016194.1	0
AC016251.1	0.336707	-0.528845	2.57946	0.140827	0.70746
AC016292.1	0
AC016405.2	0
AC016543.1	0.010996	-0.337998	2.5792	0.0144635	0.904274
AC016559.1	0
AC016582.2	0.299392	-0.704314	2.56868	0.16314	0.686282
AC016586.1	0.686813	-0.545513	2.22204	0.0677986	0.794569
AC016626.2	0
AC016629.3	0
AC016629.8	1.13346	0.319841	0.718658	0.250102	0.617003
AC016644.1	0.0316994	-0.585959	2.57416	0.065211	0.798442
AC016683.5	0.604254	-0.22937	2.5739	0.0830169	0.77325
AC016683.6	8.32824	0.371202	0.262905	1.98482	0.158884
AC016700.2	0.23571	0.521732	2.56822	0.0805482	0.776556
AC016700.3	0.0238567	0.00507224	2.58086	0.000258316	0.987177
AC016700.5	0.0577483	-0.725861	2.56928	0.104748	0.746204
AC016710.1	0
AC016716.2	0
AC016722.1	0.00308117	-0.0432014	2.58116	-0.00154848	1
AC016722.2	4.38149	0.343628	0.448384	0.585489	0.444169
AC016722.3	0.186543	0.382981	2.57657	0.046766	0.828789
AC016722.4	1.37626	0.483653	0.648966	0.715192	0.397725
AC016723.4	0.0105703	0.0634559	2.58027	0.00209397	0.963502
AC016725.4	0.242536	0.368687	2.57314	0.0247375	0.875023
AC016727.1	0
AC016730.1	0.0937859	-0.107003	2.57795	-0.00525293	1
AC016735.1	0
AC016735.2	1.10137	0.406372	0.914082	0.202075	0.653051
AC016735.3	0
AC016738.3	0.615023	-0.438725	2.56947	0.0775844	0.780598
AC016738.4	0.672805	-0.509337	0.870465	0.495469	0.481498
AC016747.3	3.7478	0.106183	0.323321	0.107707	0.74277
AC016751.2	0
AC016757.3	0.566118	0.258284	2.56873	0.00800178	0.928722
AC016764.1	0
AC016768.1	0
AC016821.1	0
AC016831.7	0.656407	-0.18304	2.29722	0.00912701	0.92389
AC016885.1	0.571735	-0.759692	2.57284	0.16659	0.683161
AC016903.1	0
AC016907.3	0.0625752	0.21687	2.57712	0.00438137	0.947225
AC016909.1	0
AC016910.1	0
AC016912.3	0
AC016994.2	0
AC016995.3	0.414046	-0.514083	1.52688	0.214421	0.643324
AC016999.2	0.00598583	-0.200259	2.58212	0.00834623	0.927208
AC017002.1	0.19718	-1.358	2.55806	0.229023	0.632249
AC017002.2	0.0135248	-0.32697	2.5758	0.00753519	0.930826
AC017002.4	0
AC017006.2	0.0148818	0.0470711	2.58077	1.89963e-05	0.996522
AC017006.3	0
AC017028.3	0
AC017028.8	0
AC017048.1	0
AC017048.2	0
AC017048.3	0
AC017048.4	0
AC017053.1	0
AC017060.1	0
AC017074.1	0.285867	-0.407442	2.58166	0.107766	0.742702
AC017074.2	0.0851134	-0.135897	2.58114	-0.00359948	1
AC017076.5	0.0223224	-0.347471	2.57808	0.0162557	0.898546
AC017099.3	2.60561	-0.0504727	0.434071	0.0119852	0.912824
AC017101.10	0.292497	-0.134803	2.05254	0.00728914	0.931962
AC017104.2	0
AC017104.6	0.0653231	0.0050633	2.58086	0.000257856	0.987188
AC018359.1	0.00308117	-0.0432014	2.58116	-0.00154848	1
AC018445.1	0
AC018450.1	0
AC018462.2	0
AC018464.3	0
AC018470.1	0.285867	-0.407442	2.58166	0.107766	0.742702
AC018470.4	0.40185	-0.0360308	2.573	0.00563039	0.940186
AC018495.3	0.0148818	0.0470711	2.58077	1.89963e-05	0.996522
AC018506.1	0
AC018618.1	0
AC018635.1	0
AC018643.4	0
AC018647.3	0.196695	-0.294774	2.57799	0.00855284	0.926315
AC018685.1	0.0194174	0.063483	2.58027	0.00209459	0.963496
AC018690.1	0
AC018693.6	0
AC018705.5	0.34731	-0.525637	2.57889	0.10648	0.744188
AC018717.1	0
AC018730.1	0.355036	-0.280016	2.57639	0.034729	0.852165
AC018730.3	0.108804	-0.315457	2.58047	0.0280656	0.866955
AC018730.4	0
AC018731.3	0
AC018737.1	2.36145	-0.10138	0.513918	0.0177307	0.894069
AC018737.3	0.0606447	-0.145522	2.58023	-0.000985865	1
AC018742.1	0
AC018755.1	0.116664	-0.06604	2.58086	0.000655921	0.979568
AC018755.17	0.11858	0.0330852	2.57517	-0.000136502	1
AC018766.4	0.520744	-0.518239	1.19527	0.128562	0.719928
AC018766.5	0.531189	0.372374	1.48718	0.159372	0.689735
AC018766.6	0
AC018767.1	0
AC018799.1	0
AC018816.3	0.521727	-1.00179	1.02971	1.10984	0.292117
AC018832.1	0
AC018866.1	0
AC018867.2	0.0968671	-0.00596088	2.57706	-0.000573025	1
AC018878.3	0.0614427	-0.314298	2.58224	0.0288453	0.865137
AC018890.4	0.102666	0.00463088	2.58069	0.000192316	0.988935
AC018890.6	0.191011	0.172425	2.57367	-0.00750225	1
AC019046.1	0
AC019048.1	0.0937859	-0.107003	2.57795	-0.00525293	1
AC019051.1	0
AC019055.1	0
AC019064.1	0
AC019068.2	0
AC019117.1	0
AC019117.2	0.00598583	-0.200259	2.58212	0.00834623	0.927208
AC019118.2	0.00598583	-0.200259	2.58212	0.00834623	0.927208
AC019118.3	0
AC019118.4	0
AC019171.1	0.0148818	0.0470711	2.58077	1.89963e-05	0.996522
AC019172.2	0.142282	-0.264444	2.57751	-0.00146358	1
AC019181.2	0.530719	0.3685	1.19534	0.223908	0.636078
AC019185.4	0
AC019186.1	0.122715	0.00124211	2.57529	1.78274e-05	0.996631
AC019198.1	0
AC019201.1	0
AC019205.1	0
AC019221.4	0.0920024	-0.0851642	2.58137	-0.00355168	1
AC019294.1	0
AC019349.5	0
AC020571.3	0.548198	0.744146	2.5629	0.122921	0.725888
AC020594.5	0.251241	0.0495258	2.56168	0.00276691	0.958049
AC020595.1	0
AC020601.1	0
AC020743.2	0
AC020743.3	0
AC020743.4	0.00598583	-0.200259	2.58212	0.00834623	0.927208
AC020895.1	0
AC020907.1	0.408319	-0.202426	1.52864	0.0206768	0.885663
AC020910.1	0
AC020915.1	0
AC020952.1	0
AC020956.3	0.0754573	-0.35289	2.5819	0.0409135	0.839705
AC021016.6	0.353987	-0.168506	2.22327	0.00627695	0.936852
AC021016.8	0
AC021021.2	0.0937859	-0.107003	2.57795	-0.00525293	1
AC021078.1	0
AC021188.4	0.0663501	-0.0431678	2.58116	-0.00154748	1
AC021218.2	0.457287	-0.293004	2.2845	0.0631054	0.801653
AC021224.1	0
AC021660.1	0
AC021760.1	0
AC021818.1	0.0148818	0.0470711	2.58077	1.89963e-05	0.996522
AC021860.1	0.0949684	-0.585923	2.57417	0.0652071	0.798448
AC022007.5	1.16753	-0.368106	0.701543	0.227183	0.633621
AC022154.7	0.26125	-0.29672	2.58055	0.0533711	0.817298
AC022173.2	0
AC022182.1	0.951955	0.376507	0.90217	0.20622	0.649746
AC022182.3	3.67813	0.332154	0.346884	0.917964	0.33801
AC022201.4	0.087429	-0.445801	2.58174	0.0638257	0.800548
AC022201.5	0.0918465	-0.347875	2.5747	0.00876702	0.925401
AC022311.1	0.0697612	0.191903	2.57889	0.0210837	0.884551
AC022400.2	0.229271	-0.0123722	2.57397	-0.000121624	1
AC022431.2	0
AC022431.3	0.0113264	-0.150048	2.58103	0.00274383	0.958225
AC022498.1	0.757862	-0.23283	2.12045	0.115301	0.734188
AC022532.1	0.00598583	-0.200259	2.58212	0.00834623	0.927208
AC022716.1	0
AC022816.2	0
AC022819.1	0
AC022819.3	0.342482	-0.0619512	2.57935	0.00994352	0.920569
AC022861.1	0
AC022909.1	0
AC023050.1	0
AC023115.1	0.0135248	-0.32697	2.5758	0.00753519	0.930826
AC023115.2	0.0903392	-0.166117	2.57974	0.00662349	0.935136
AC023115.4	0
AC023128.1	0.00308117	-0.0432014	2.58116	-0.00154848	1
AC023137.2	0.150989	-0.250415	2.57768	0.00276756	0.958045
AC023157.1	0
AC023347.1	0.0754573	-0.35289	2.5819	0.0409135	0.839705
AC023469.1	0
AC023469.2	0
AC023481.1	0
AC023490.1	0
AC023590.1	0.143715	0.301679	2.57349	-0.00200128	1
AC023593.1	0.285867	-0.407442	2.58166	0.107766	0.742702
AC023632.1	0.158999	0.147011	2.58154	0.0144997	0.904155
AC023669.1	0
AC023672.2	0
AC023824.1	0
AC024028.1	0
AC024084.1	0
AC024132.1	0.0614427	-0.314298	2.58224	0.0288453	0.865137
AC024158.1	0
AC024257.1	0.0316994	-0.585959	2.57416	0.065211	0.798442
AC024475.1	0
AC024560.2	0.286771	-0.176866	2.06469	0.0022576	0.962103
AC024568.1	0
AC024569.1	0
AC024580.1	0
AC024592.9	0
AC024619.2	0.063269	-0.140865	2.58209	0.00187975	0.965418
AC024704.2	0.063269	-0.140865	2.58209	0.00187975	0.965418
AC024940.1	0.223103	-0.283804	2.57213	0.0182811	0.892448
AC025016.1	0
AC025165.8	0.153248	0.247015	2.57923	0.0152983	0.901564
AC025166.1	0
AC025171.1	0.485889	-0.0933281	1.3104	-0.00721161	1
AC025262.1	0.072336	-0.10168	2.58106	-0.000888188	1
AC025263.3	0.0105703	0.0634559	2.58027	0.00209397	0.963502
AC025278.1	0
AC025287.1	0
AC025300.1	0
AC025335.1	0.622522	-0.731712	0.925494	0.768992	0.380529
AC025442.3	0.282906	0.158896	2.41119	0.0219499	0.88222
AC025594.1	0
AC025674.1	0
AC025811.3	0.252949	-0.61066	2.13991	0.128727	0.719755
AC025918.2	0
AC026150.5	0
AC026150.8	0
AC026166.1	0
AC026167.1	0
AC026188.1	0.0135248	-0.32697	2.5758	0.00753519	0.930826
AC026202.1	0.630714	-1.08923	1.74717	0.468911	0.493488
AC026202.3	0.0929436	-0.11832	2.57874	0.00047717	0.982572
AC026202.5	0
AC026310.1	0.0968671	-0.00596088	2.57706	-0.000573025	1
AC026318.1	0
AC026407.1	0
AC026471.6	0
AC026740.1	0.160692	0.48092	2.57329	0.0827488	0.773606
AC026797.1	0
AC026806.2	9.83313	-0.268703	0.225337	1.37562	0.240848	0.670044
AC026904.1	0.0903392	-0.166117	2.57974	0.00662349	0.935136
AC026956.1	0.0148818	0.0470711	2.58077	1.89963e-05	0.996522
AC027119.1	0
AC027228.1	0.336707	-0.528845	2.57946	0.140827	0.70746
AC027269.2	0
AC027307.1	0.0414664	-0.140908	2.58209	0.0018811	0.965405
AC027307.3	0.130753	0.0693473	2.5736	0.00221538	0.962459
AC027319.1	0
AC027601.1	1.16129	0.575699	0.888067	0.473557	0.491355
AC027763.2	1.14588	-0.0871041	0.643415	-0.0291821	1
AC027807.1	0
AC027811.1	0
AC034110.1	0.547117	-0.594429	2.57844	0.247043	0.619165
AC034154.1	0
AC034187.2	0
AC034220.3	0.918501	0.425566	0.777758	0.435351	0.509375
AC034228.2	0
AC034228.3	0
AC034228.4	0
AC034243.1	1.2038	0.275212	0.744338	0.0982465	0.753944
AC036178.1	0
AC037445.1	0.0105703	0.0634559	2.58027	0.00209397	0.963502
AC037459.4	0
AC040977.1	3.50794	0.766103	0.374354	4.33533	0.0373292
AC046143.2	0
AC046143.3	0.205595	0.335874	2.57206	-0.00452317	1
AC051649.12	0
AC051649.16	0.0135248	-0.32697	2.5758	0.00753519	0.930826
AC051649.6	0.0927239	0.186526	2.58097	0.0184495	0.891956
AC053503.11	0.0148818	0.0470711	2.58077	1.89963e-05	0.996522
AC053503.4	0.0265415	-0.140853	2.58209	0.00187992	0.965416
AC053503.6	0
AC055764.1	0
AC055811.1	0
AC055873.1	0
AC060226.1	0
AC060834.3	0
AC061961.2	0
AC061975.10	0
AC061975.8	0
AC061992.1	0
AC061992.2	0.399976	-0.528806	2.57946	0.140817	0.70747
AC062017.1	0.873646	0.684324	0.977209	0.894729	0.344199
AC062020.1	0
AC062020.2	0
AC062021.1	0
AC062028.1	0.036902	0.0966491	2.58075	0.00350817	0.952769
AC062029.1	1.22725	0.905365	0.68177	2.13256	0.1442
AC062031.1	0
AC062032.1	0
AC063976.3	0
AC064834.1	0
AC064834.2	0.103864	-0.407852	2.57239	0.02415	0.876504
AC064834.3	0.0937859	-0.107003	2.57795	-0.00525293	1
AC064837.1	0
AC064852.4	0.102666	0.00463088	2.58069	0.000192316	0.988935
AC064853.2	0
AC064865.1	0
AC064871.3	0
AC064875.2	0.360463	-0.418435	2.5803	0.111097	0.738898
AC066593.1	0
AC067718.1	0
AC067742.1	0
AC067945.2	0.0938186	0.00460339	2.58069	0.000191106	0.98897
AC067945.4	0.0937859	-0.107003	2.57795	-0.00525293	1
AC067956.1	0.276083	-0.358756	2.58031	0.0724817	0.787757
AC067959.1	2.28151	-0.35992	0.457256	0.479561	0.488621
AC067960.1	0.00308117	-0.0432014	2.58116	-0.00154848	1
AC067961.1	0
AC067968.3	0
AC067969.1	0.0957301	0.146966	2.58154	0.0144977	0.904161
AC067969.2	0
AC068014.2	0
AC068039.4	0.1334	-0.732487	2.56411	0.0584282	0.808998
AC068057.1	0
AC068057.2	0.383572	-0.550282	2.52299	0.122084	0.726785
AC068134.6	0.0754573	-0.35289	2.5819	0.0409135	0.839705
AC068134.8	0
AC068138.1	0.0938186	0.00460339	2.58069	0.000191106	0.98897
AC068196.1	0.00598583	-0.200259	2.58212	0.00834623	0.927208
AC068282.3	0.0171583	-0.189283	2.57798	-0.000889096	1
AC068292.1	0
AC068483.1	0.010996	-0.337998	2.5792	0.0144635	0.904274
AC068489.1	0.285867	-0.407442	2.58166	0.107766	0.742702
AC068490.1	0.063269	-0.140865	2.58209	0.00187975	0.965418
AC068490.2	0
AC068492.1	0.00598583	-0.200259	2.58212	0.00834623	0.927208
AC068499.10	0.579577	0.384968	2.55991	-0.0498407	1
AC068533.7	0.343005	-0.0704584	2.57432	0.0140743	0.905564
AC068535.2	0
AC068535.3	0.0988112	0.244305	2.58083	0.0442217	0.833442
AC068535.4	0
AC068538.4	0.0316994	-0.585959	2.57416	0.065211	0.798442
AC068542.1	0
AC068542.2	0
AC068580.1	0
AC068580.5	0.00308117	-0.0432014	2.58116	-0.00154848	1
AC068580.6	2.011	0.418035	0.802228	0.265024	0.606689
AC068580.7	0
AC068587.2	0
AC068610.3	0.0742649	-0.337964	2.5792	0.0144609	0.904282
AC068620.1	0.137108	0.0635155	2.58027	0.00209321	0.963508
AC068643.1	0
AC068669.1	0
AC068718.1	0
AC068831.10	0.153811	-0.196329	2.57957	0.00296725	0.956559
AC068831.15	0.756877	0.381763	0.883029	0.334527	0.563006
AC068831.3	0
AC068831.6	0.190071	-0.0842321	2.57689	-0.00364489	1
AC068858.1	0.0140772	-0.238131	2.57827	-0.00136871	1
AC069155.1	0
AC069227.1	0
AC069277.2	0.0311372	-0.150576	2.58222	0.00391117	0.950133
AC069278.4	0.255739	-0.509368	2.54662	0.0751314	0.784007
AC069285.1	0.0148818	0.0470711	2.58077	1.89963e-05	0.996522
AC069363.1	2.00198	0.0290573	2.55538	0.00140913	0.970056
AC069368.3	0
AC069394.1	0
AC069513.4	0.0330353	-0.613211	2.56681	0.0330906	0.855655
AC069547.1	0.0754343	0.147125	2.57773	0.00382832	0.950664
AC069547.2	0.305883	-0.384832	2.57612	0.0227898	0.880005
AC072062.1	0
AC072062.3	0.0135248	-0.32697	2.5758	0.00753519	0.930826
AC073043.1	0.249726	-0.0611807	2.57772	-0.00565897	1
AC073046.25	0.603093	0.565575	1.54552	0.0106122	0.917951
AC073071.1	0
AC073072.5	0.00308117	-0.0432014	2.58116	-0.00154848	1
AC073094.4	0
AC073115.6	0
AC073115.7	0
AC073127.1	0
AC073128.10	0
AC073130.1	0.354392	-0.92407	2.5676	0.28143	0.595766
AC073133.1	0.063269	-0.140865	2.58209	0.00187975	0.965418
AC073133.2	0
AC073218.1	0
AC073218.2	0.104356	0.116448	2.57538	0.00835672	0.927163
AC073236.3	0.0938186	0.00460339	2.58069	0.000191106	0.98897
AC073254.1	0.383655	-0.20519	1.86834	0.0234307	0.878342
AC073257.1	0
AC073257.2	0.00884717	-0.140871	2.58209	0.00187997	0.965416
AC073283.4	2.00777	-0.137651	0.548426	0.0600421	0.806429
AC073283.7	0.0958051	0.281903	2.58031	0.0517349	0.820071
AC073316.1	0.00308117	-0.0432014	2.58116	-0.00154848	1
AC073316.2	0
AC073320.1	0
AC073321.3	0.147808	-0.635566	2.56871	0.0612354	0.804554
AC073321.4	0.0148818	0.0470711	2.58077	1.89963e-05	0.996522
AC073325.1	0
AC073333.8	0.11981	-0.270642	2.57773	0.00387523	0.950363
AC073342.12	0.145778	0.407055	2.57513	0.0711481	0.789672
AC073343.1	0.0513108	-0.160806	2.58095	0.00343488	0.953264
AC073343.13	0.0937859	-0.107003	2.57795	-0.00525293	1
AC073343.2	0
AC073409.1	0
AC073479.1	0.265561	-0.355565	2.5773	0.0200617	0.887365
AC073587.1	0.0927239	0.186526	2.58097	0.0184495	0.891956
AC073597.1	0
AC073610.5	0
AC073626.2	0.0113264	-0.150048	2.58103	0.00274383	0.958225
AC073628.1	0.0614427	-0.314298	2.58224	0.0288453	0.865137
AC073635.5	0.0937859	-0.107003	2.57795	-0.00525293	1
AC073636.1	0.0148818	0.0470711	2.58077	1.89963e-05	0.996522
AC073641.2	0.470453	-0.0897869	2.57562	0.0015541	0.968554
AC073657.1	0
AC073834.3	0.0614427	-0.314298	2.58224	0.0288453	0.865137
AC073842.19	0.00884717	-0.140871	2.58209	0.00187997	0.965416
AC073869.19	0.285867	-0.407442	2.58166	0.107766	0.742702
AC073934.6	0.00308117	-0.0432014	2.58116	-0.00154848	1
AC073957.15	0.118339	-0.375408	2.57152	0.0043539	0.94739
AC073987.1	0
AC074011.2	0.285867	-0.407442	2.58166	0.107766	0.742702
AC074019.1	0.0614427	-0.314298	2.58224	0.0288453	0.865137
AC074035.1	0
AC074091.13	0.139258	-0.742302	2.56661	0.0466918	0.828923
AC074117.10	1.56838	0.554731	0.627079	0.912355	0.33949
AC074138.3	0.699562	0.544832	0.811476	0.480587	0.488156
AC074183.4	1.83319	-0.55379	0.610182	1.11594	0.290794
AC074212.3	0.172935	-0.418004	2.57995	0.0375827	0.846283
AC074212.5	1.58482	-0.820607	0.595809	2.02599	0.154628
AC074212.6	1.04481	0.102013	0.649995	0.0675085	0.794999
AC074286.1	2.11474	0.564077	0.632803	0.723513	0.394994
AC074289.1	7.68236	-0.595637	0.326686	3.22834	0.0723739
AC074363.1	0
AC074366.3	0
AC074389.5	0.0105703	0.0634559	2.58027	0.00209397	0.963502
AC074389.6	0.292387	-0.304643	2.58058	0.058118	0.809496
AC074389.7	0.336707	-0.528845	2.57946	0.140827	0.70746
AC074389.9	0.244709	0.285474	2.56987	0.0347413	0.852139
AC074391.1	0.307241	-0.114324	2.57677	0.00912361	0.923904
AC078819.1	0
AC078842.3	0
AC078842.4	0.264331	-0.242684	2.5804	0.0403605	0.840777
AC078852.1	0.0135248	-0.32697	2.5758	0.00753519	0.930826
AC078852.2	0.105614	-1.01856	2.56239	0.174718	0.675953
AC078855.1	0
AC078864.1	0.0105703	0.0634559	2.58027	0.00209397	0.963502
AC078883.3	0.922558	-0.381592	0.821574	0.052753	0.81834
AC078883.4	0.811011	-0.0369356	0.761126	-0.0107497	1
AC078925.1	0
AC078941.1	0
AC078942.1	0
AC079005.1	0
AC079080.1	0
AC079117.1	0.285867	-0.407442	2.58166	0.107766	0.742702
AC079135.1	0
AC079145.4	0.0911575	-0.190593	2.58097	0.0195808	0.888714
AC079150.3	0
AC079154.1	0
AC079210.1	0.715749	0.238508	1.02124	0.137115	0.711167
AC079305.10	0.202118	-0.134279	2.57316	0.00526042	0.942181
AC079305.11	0
AC079305.8	0.028959	-0.0591895	2.57684	-0.000441445	1
AC079340.1	0
AC079341.1	0.063269	-0.140865	2.58209	0.00187975	0.965418
AC079354.1	0.82823	-1.06269	1.51614	0.758089	0.383927
AC079354.2	0
AC079354.3	0.302424	-0.230295	2.57591	0.0473909	0.827667
AC079354.5	0.132916	-0.00997679	2.5764	-0.000265676	1
AC079412.1	0
AC079466.1	0.108668	0.0928179	2.57668	0.00580715	0.939256
AC079584.2	0.0957301	0.146966	2.58154	0.0144977	0.904161
AC079586.1	0.336707	-0.528845	2.57946	0.140827	0.70746
AC079602.1	0.334677	-0.0893212	2.56747	0.00129259	0.97132
AC079603.1	0
AC079610.1	0.0927239	0.186526	2.58097	0.0184495	0.891956
AC079610.2	0.063269	-0.140865	2.58209	0.00187975	0.965418
AC079612.1	0.281819	-0.197852	2.58008	0.0191461	0.889948
AC079612.2	0
AC079613.1	0
AC079630.2	0
AC079630.4	0
AC079742.4	0.664528	0.43944	1.23494	0.345653	0.556584
AC079753.1	0
AC079756.1	0
AC079767.4	0.0113264	-0.150048	2.58103	0.00274383	0.958225
AC079772.1	0
AC079776.1	0.0937859	-0.107003	2.57795	-0.00525293	1
AC079776.3	0.0692548	-0.200224	2.58212	0.00834413	0.927217
AC079779.4	0.14944	0.582206	2.57126	0.109528	0.740682
AC079779.5	0.285867	-0.407442	2.58166	0.107766	0.742702
AC079779.6	0
AC079779.7	0.0754573	-0.35289	2.5819	0.0409135	0.839705
AC079781.1	0
AC079790.2	0
AC079799.2	0
AC079807.2	0.758572	0.187168	1.17615	0.030756	0.860786
AC079807.4	0
AC079834.2	0.010996	-0.337998	2.5792	0.0144635	0.904274
AC079896.1	0
AC079922.3	0.470778	0.283636	1.9224	0.0334757	0.854826
AC079949.1	0.00308117	-0.0432014	2.58116	-0.00154848	1
AC079988.3	0.0220202	-0.0535143	2.58178	-0.00011668	1
AC083843.1	8.05016	-0.377354	0.271477	1.82469	0.176757
AC083843.2	0.323135	-0.705559	2.55897	0.936964	0.33306
AC083843.3	0.927294	0.224421	0.721634	0.12792	0.720598
AC083864.3	0
AC083867.4	0
AC083884.8	0.402818	-0.575815	1.82425	0.106109	0.744618
AC083900.1	0.0424135	-0.0424182	2.58023	-0.000397305	1
AC083949.1	1.44217	-0.501995	0.708919	0.505705	0.477004
AC084018.1	2.31946	0.307461	0.53242	0.39784	0.528207
AC084082.3	0.575657	-0.293925	2.57843	0.02437	0.875947
AC084117.3	0
AC084125.4	0.0452925	0.105581	2.57875	0.00191466	0.965098
AC084149.1	0
AC084193.1	0.300749	-0.167122	2.58009	0.0344489	0.852755
AC084219.3	0.21593	-0.405588	2.56772	0.00140873	0.97006
AC084219.4	1.03326	0.667014	0.741158	0.863145	0.35286
AC084368.1	0.063269	-0.140865	2.58209	0.00187975	0.965418
AC084809.2	0.0509062	-0.225581	2.57153	-0.0111736	1
AC084809.3	0.0223719	-0.326925	2.57581	0.00753785	0.930814
AC087073.1	0
AC087237.1	0
AC087294.2	0.212222	0.0739023	2.57936	0.00399124	0.949626
AC087393.1	0.0937859	-0.107003	2.57795	-0.00525293	1
AC087430.1	0.00598583	-0.200259	2.58212	0.00834623	0.927208
AC087477.1	0
AC087491.2	0.0452242	-0.698755	2.56713	0.055611	0.813572
AC087499.10	0
AC087501.1	0
AC087645.1	0.0754573	-0.35289	2.5819	0.0409135	0.839705
AC090044.1	0.265841	0.408153	2.56944	0.048137	0.826337
AC090044.2	0.0372042	-0.151152	2.57689	0.00467567	0.945484
AC090133.1	0
AC090186.1	0.87917	0.625867	0.775219	0.730303	0.392785
AC090286.4	0
AC090324.1	0
AC090420.1	0
AC090505.1	0
AC090505.4	0.200975	-0.645583	2.57118	0.091754	0.761959
AC090505.6	0.594871	-1.24722	2.44403	0.363475	0.546583
AC090559.2	0
AC090574.1	0
AC090587.2	0.293971	0.393635	2.57712	0.0353734	0.850815
AC090587.4	0
AC090587.5	0.097331	-0.283692	2.57024	-0.00679427	1
AC090616.2	0.636975	-0.190079	0.892017	-0.00646817	1
AC090617.1	0
AC090627.1	0.203567	0.51016	2.57214	0.0543801	0.81561
AC090644.1	0.26125	-0.29672	2.58055	0.0533711	0.817298
AC090660.1	0
AC090673.1	0
AC090692.1	0
AC090939.1	0
AC090952.5	0.010996	-0.337998	2.5792	0.0144635	0.904274
AC090957.2	0.010996	-0.337998	2.5792	0.0144635	0.904274
AC091132.1	0.00616235	0.00503889	2.58086	0.000256756	0.987216
AC091133.1	0.272464	0.243057	2.57039	0.0078597	0.929356
AC091150.1	0.036902	0.0966491	2.58075	0.00350817	0.952769
AC091153.4	0.285867	-0.407442	2.58166	0.107766	0.742702
AC091177.1	0.0937859	-0.107003	2.57795	-0.00525293	1
AC091178.1	0
AC091199.1	0
AC091487.1	0
AC091493.2	0
AC091565.1	0
AC091633.3	0.292498	-0.79073	2.56602	0.081412	0.775393
AC091643.1	0
AC091729.7	0
AC091729.8	0.0148818	0.0470711	2.58077	1.89963e-05	0.996522
AC091729.9	2.30951	0.483633	0.510283	0.984072	0.321196
AC091736.1	0
AC091770.3	0
AC091801.1	0.0614427	-0.314298	2.58224	0.0288453	0.865137
AC091814.2	0.063269	-0.140865	2.58209	0.00187975	0.965418
AC091814.3	0.110612	0.350598	2.57965	0.0579599	0.80975
AC091878.1	0.416776	-0.426708	2.5771	0.0849627	0.770681
AC091962.3	0
AC091969.1	1.55523	-0.549598	0.714948	0.622003	0.430304
AC092022.1	0
AC092071.1	0.336707	-0.528845	2.57946	0.140827	0.70746
AC092104.4	0
AC092117.1	0
AC092155.4	0
AC092159.2	0.0663501	-0.0431678	2.58116	-0.00154748	1
AC092159.3	0.285867	-0.407442	2.58166	0.107766	0.742702
AC092162.1	0.0814432	-0.407999	2.58184	0.0547246	0.815037
AC092168.2	0.152308	0.14887	2.57359	0.0143525	0.90464
AC092168.3	0
AC092171.2	0.00308117	-0.0432014	2.58116	-0.00154848	1
AC092171.4	0.334913	0.0564229	1.9353	0.0032852	0.954293
AC092198.1	0.204816	-0.0832223	2.57229	0.00609333	0.937781
AC092287.1	0
AC092289.1	0.010996	-0.337998	2.5792	0.0144635	0.904274
AC092295.4	0
AC092295.7	1.64667	-0.62577	0.63351	0.991614	0.319348
AC092301.3	0.557687	-0.371665	2.57658	0.121824	0.727065
AC092329.1	0
AC092364.4	0
AC092380.1	0
AC092415.1	0.00308117	-0.0432014	2.58116	-0.00154848	1
AC092431.3	0.285867	-0.407442	2.58166	0.107766	0.742702
AC092484.1	0
AC092535.3	0
AC092570.2	0
AC092574.1	0
AC092574.2	0.0825904	0.262357	2.57618	0.0242607	0.876223
AC092576.1	0
AC092580.3	0
AC092580.4	0.063269	-0.140865	2.58209	0.00187975	0.965418
AC092594.1	0.267233	-0.10323	1.78991	-0.0158387	1
AC092597.3	0.0465441	-0.00468428	2.57581	-0.000133684	1
AC092614.2	0.00598583	-0.200259	2.58212	0.00834623	0.927208
AC092619.1	0.0148818	0.0470711	2.58077	1.89963e-05	0.996522
AC092620.2	0
AC092620.3	0
AC092625.1	0
AC092634.1	0
AC092634.2	0
AC092635.1	0
AC092646.3	0
AC092652.1	0
AC092657.2	0
AC092661.1	0.00308117	-0.0432014	2.58116	-0.00154848	1
AC092667.2	0.169243	-0.334013	2.57765	0.0171481	0.895814
AC092669.3	0
AC092675.3	0.110612	0.350598	2.57965	0.0579599	0.80975
AC092675.4	0
AC092684.1	0.19146	0.503977	2.57382	0.0302067	0.862022
AC092685.1	0
AC092687.4	0
AC092687.5	0.0395089	0.0642657	2.58019	0.00350386	0.952798
AC092724.1	0
AC092811.1	0
AC092835.2	0.997407	-0.64117	1.38846	0.51733	0.471983
AC092839.3	0.00598583	-0.200259	2.58212	0.00834623	0.927208
AC092841.1	0
AC092846.1	0
AC092850.1	0
AC092925.1	0
AC092962.1	0
AC092964.2	0
AC092988.1	0
AC093063.3	0
AC093074.1	0.0927239	0.186526	2.58097	0.0184495	0.891956
AC093110.3	0.110026	-0.389275	2.57758	0.0141344	0.905364
AC093157.1	0.895448	-0.516274	1.12739	0.181838	0.669798
AC093159.1	0
AC093323.1	0.0937859	-0.107003	2.57795	-0.00525293	1
AC093323.3	3.14242	0.290436	0.402522	0.566352	0.451712
AC093326.1	0
AC093326.2	0.072013	-0.0414912	2.57543	0.00172496	0.966871
AC093326.3	0
AC093375.1	0.063269	-0.140865	2.58209	0.00187975	0.965418
AC093376.1	0
AC093381.2	0
AC093382.1	0.344546	0.476209	2.56914	0.0738883	0.785757
AC093388.3	0.397276	-0.0788529	1.38945	-0.0159792	1
AC093390.1	0.294715	-0.407411	2.58166	0.107755	0.742714
AC093391.2	1.02633	-0.266949	0.931041	0.00772023	0.929984
AC093415.2	0.161445	-0.0982001	2.57913	0.00689093	0.933842
AC093484.4	0
AC093495.4	0.0581673	0.139413	2.5796	0.00722789	0.932248
AC093585.6	0
AC093590.1	0.063269	-0.140865	2.58209	0.00187975	0.965418
AC093602.1	0
AC093609.1	0.228803	-0.545004	2.57893	0.0833173	0.772851
AC093620.5	0.210101	-0.585977	2.56518	0.000792335	0.977544
AC093627.10	2.1232	0.900423	0.467009	4.08536	0.0432562
AC093627.11	0
AC093627.12	0
AC093627.7	0
AC093627.8	0.0148818	0.0470711	2.58077	1.89963e-05	0.996522
AC093627.9	0.200349	-0.165219	2.56349	-0.0117834	1
AC093628.1	0.0927239	0.186526	2.58097	0.0184495	0.891956
AC093639.1	0
AC093642.3	0.589415	0.249405	1.75781	0.00764633	0.930319
AC093642.4	0.285867	-0.407442	2.58166	0.107766	0.742702
AC093642.6	0.157055	-0.106964	2.57795	-0.00525141	1
AC093673.5	5.51839	-0.38159	0.351046	1.1671	0.279997
AC093677.1	0.00884717	-0.140871	2.58209	0.00187997	0.965416
AC093680.1	0
AC093690.1	0.0113264	-0.150048	2.58103	0.00274383	0.958225
AC093700.1	0
AC093702.1	0.108668	0.0928179	2.57668	0.00580715	0.939256
AC093732.1	0
AC093786.1	0
AC093788.1	0
AC093802.1	1.22684	-0.279422	2.56148	0.0140595	0.905614
AC093816.1	0
AC093818.1	0.506973	0.825657	1.187	0.703481	0.401616
AC093822.1	0
AC093824.1	0
AC093843.1	0
AC093844.1	0
AC093850.2	0
AC093901.1	0.186178	-0.616354	2.56261	0.00154079	0.968689
AC093911.1	0
AC095067.1	0.272246	-0.493149	2.57758	0.102306	0.74908
AC096509.1	0.285867	-0.407442	2.58166	0.107766	0.742702
AC096554.1	0
AC096558.1	0
AC096559.1	0.0262082	0.0551713	2.57959	-0.000209864	1
AC096570.1	0
AC096574.4	0.776534	-0.130877	1.16247	-0.000421271	1
AC096574.5	0.161979	0.118727	2.58145	0.00853226	0.926404
AC096579.1	0
AC096579.13	0
AC096579.7	0.0148818	0.0470711	2.58077	1.89963e-05	0.996522
AC096582.1	0
AC096644.1	0
AC096649.2	0.151316	-0.496149	2.57045	0.0350353	0.851522
AC096649.3	0
AC096655.2	0
AC096664.3	0
AC096669.1	0.101716	0.0797588	2.58203	0.0061161	0.937665
AC096669.2	0
AC096669.3	0
AC096670.3	0.250236	0.382755	2.57561	0.106607	0.744041
AC096677.1	0.187157	-0.275465	2.57628	0.00688959	0.933849
AC096732.2	0
AC096772.6	1.89704	0.780758	0.531339	2.33356	0.126612
AC096887.1	0
AC096971.1	0.0148818	0.0470711	2.58077	1.89963e-05	0.996522
AC097103.1	0
AC097361.1	0
AC097381.1	0.328727	-0.536137	2.57678	0.155814	0.69304
AC097382.5	0.00884717	-0.140871	2.58209	0.00187997	0.965416
AC097461.4	0
AC097467.2	0.3394	-0.112062	2.57986	0.0180529	0.893117
AC097468.4	0.72558	-1.02714	1.33556	0.966037	0.325671
AC097468.7	0
AC097495.2	0
AC097495.3	0.0754573	-0.35289	2.5819	0.0409135	0.839705
AC097499.1	0
AC097500.2	0.504933	0.0593959	1.09645	0.00848785	0.926595
AC097532.2	0
AC097639.1	0
AC097662.2	0.93472	-0.714776	2.27318	-0.00668274	1
AC097713.3	0
AC097713.4	0
AC097721.2	0.0238567	0.00507224	2.58086	0.000258316	0.987177
AC097724.3	2.0972	-0.165815	0.525165	0.0740088	0.785587
AC098617.1	0.00308117	-0.0432014	2.58116	-0.00154848	1
AC098649.1	0
AC098680.1	0
AC098820.2	0
AC098820.3	0.135972	0.101433	2.57382	0.00892023	0.924754
AC098820.4	0.495998	-0.268216	1.45754	-1.82749	1
AC098823.3	0.312401	0.0884264	2.56992	0.00697227	0.933454
AC098828.2	0.00598583	-0.200259	2.58212	0.00834623	0.927208
AC098872.3	0
AC098973.1	0.417339	-0.912281	2.5667	0.289717	0.590402
AC098973.2	0.0135248	-0.32697	2.5758	0.00753519	0.930826
AC099342.1	0.00884717	-0.140871	2.58209	0.00187997	0.965416
AC099344.2	0.285498	-0.392917	2.57987	0.0773723	0.78089
AC099344.3	0
AC099537.1	0
AC099540.1	0
AC099552.2	0
AC099552.3	0
AC099552.4	0.467188	-0.397939	2.56198	0.04553	0.831032
AC099668.5	0
AC099669.1	0
AC099684.1	0.561999	-0.346792	2.57834	0.12221	0.72665
AC099754.1	0.132347	-0.155701	2.57804	-0.000896974	1
AC099759.1	0
AC099796.1	0
AC099850.1	0.332203	0.310894	2.56381	0.0163176	0.898354
AC100787.1	0
AC100791.2	0
AC100802.3	0.0998045	-0.0563424	2.58062	-0.000814801	1
AC100830.3	0
AC100830.4	0.203898	0.0623708	2.57406	0.00533224	0.941788
AC100830.5	0
AC100848.1	0
AC102948.2	0
AC102953.4	0
AC102953.6	0
AC103563.8	0
AC103563.9	0.0148818	0.0470711	2.58077	1.89963e-05	0.996522
AC103564.7	0
AC103740.1	0
AC103801.2	0.226275	-0.537755	2.57502	0.0611994	0.80461
AC103809.2	0.0754573	-0.35289	2.5819	0.0409135	0.839705
AC103828.1	0
AC103881.1	0
AC104012.1	0
AC104024.1	0.326699	0.00841086	2.57846	-0.000421734	1
AC104024.2	0
AC104057.1	0
AC104076.3	0.00308117	-0.0432014	2.58116	-0.00154848	1
AC104088.1	0
AC104113.3	0.0938186	0.00460339	2.58069	0.000191106	0.98897
AC104134.2	1.5698	0.536981	0.637187	0.817389	0.365945
AC104135.2	0.0148818	0.0470711	2.58077	1.89963e-05	0.996522
AC104135.3	1.30292	-0.867152	0.728172	2.04543	0.152664
AC104135.4	0.155351	0.267245	2.57294	0.0264079	0.870908
AC104169.1	0
AC104331.1	0
AC104389.16	0
AC104389.28	0
AC104405.1	0
AC104417.1	0
AC104448.1	0.0421332	-0.347055	2.57949	0.0170853	0.896004
AC104472.1	0
AC104532.2	0
AC104532.3	0
AC104532.4	0.017963	0.144374	2.57952	0.00527092	0.942124
AC104534.2	0.272246	-0.493149	2.57758	0.102306	0.74908
AC104534.3	0
AC104623.2	0
AC104653.1	0.360132	-0.618721	2.57756	0.18577	0.666461
AC104654.1	0.137631	0.385811	2.57345	0.027902	0.86734
AC104654.2	0
AC104655.2	0.104782	-0.180034	2.57719	-0.00526565	1
AC104655.3	0.381597	-0.0823376	2.57664	0.0114178	0.914905
AC104667.3	0.683214	-0.400928	0.858489	0.254837	0.61369
AC104695.3	0.455842	-0.343478	2.57576	0.0481812	0.826259
AC104695.4	0.0113264	-0.150048	2.58103	0.00274383	0.958225
AC104699.1	0.0968671	-0.00596088	2.57706	-0.000573025	1
AC104777.1	0
AC104777.2	0.0754573	-0.35289	2.5819	0.0409135	0.839705
AC104777.3	0.0614427	-0.314298	2.58224	0.0288453	0.865137
AC104777.4	0
AC104781.1	0
AC104782.3	0
AC104794.4	0
AC104801.1	0
AC104809.2	0
AC104809.3	0.0781508	0.0471057	2.58077	1.9119e-05	0.996511
AC104809.4	0
AC104820.2	0.379653	-0.391221	2.57774	0.0829078	0.773395
AC104841.1	0.0430258	-0.60097	2.57268	0.0686827	0.793264
AC104841.2	1.65205	0.426772	0.542776	0.848167	0.357071
AC104984.4	0.0311372	-0.150576	2.58222	0.00391117	0.950133
AC105020.1	0.437186	-0.277235	2.36081	0.0707219	0.790289
AC105053.3	0.0995524	-0.365377	2.57376	0.0312605	0.85966
AC105053.4	0
AC105247.1	0.0898649	-0.285281	2.58011	0.0263218	0.871117
AC105253.1	0.0938186	0.00460339	2.58069	0.000191106	0.98897
AC105316.1	0
AC105339.1	0.317005	-0.409879	2.58136	0.106516	0.744146
AC105339.2	0
AC105344.2	0.288949	-0.270879	2.58055	0.0543909	0.815592
AC105381.1	0.0242483	-0.228129	2.58183	0.00989612	0.920758
AC105393.1	0
AC105393.2	0
AC105398.1	0
AC105398.3	0.0614427	-0.314298	2.58224	0.0288453	0.865137
AC105402.1	0
AC105402.4	0.0684041	-0.0907789	2.57901	-0.0072928	1
AC105461.1	0
AC105760.2	0.192511	-0.198046	2.57599	-0.00124007	1
AC105760.3	0.370172	-0.692428	2.57676	0.20231	0.652863
AC106053.1	0
AC106706.1	0.0135248	-0.32697	2.5758	0.00753519	0.930826
AC106753.1	0
AC106782.20	0.105145	0.000631874	2.58043	1.70923e-05	0.996701
AC106786.1	0
AC106801.1	0.010996	-0.337998	2.5792	0.0144635	0.904274
AC106827.2	0
AC106869.2	0
AC106870.1	0
AC106870.2	0
AC106873.4	0.107311	-0.307244	2.57249	-0.00182351	1
AC106874.1	0
AC106875.1	0
AC106876.2	0.263062	-0.16228	2.576	-0.00174236	1
AC106899.1	0
AC106900.6	0.0816197	-0.191004	2.58026	0.0110887	0.916135
AC107020.1	0
AC107021.1	0
AC107057.1	0
AC107057.2	0
AC107070.1	0.138726	-0.352856	2.5819	0.0409079	0.839716
AC107072.2	0.0347806	-0.478862	2.57453	0.0315655	0.858985
AC107079.1	0.26125	-0.29672	2.58055	0.0533711	0.817298
AC107081.5	1.15625	0.876532	0.985672	0.768067	0.380816
AC107218.3	0
AC107399.2	0.0614427	-0.314298	2.58224	0.0288453	0.865137
AC107622.1	0.0135248	-0.32697	2.5758	0.00753519	0.930826
AC107993.1	0
AC108004.2	0.272246	-0.493149	2.57758	0.102306	0.74908
AC108004.3	0.00308117	-0.0432014	2.58116	-0.00154848	1
AC108025.2	0
AC108051.1	0.0754573	-0.35289	2.5819	0.0409135	0.839705
AC108051.2	0
AC108051.3	0.081487	-0.755797	2.56654	0.0566497	0.811872
AC108056.1	0
AC108066.1	0.0242483	-0.228129	2.58183	0.00989612	0.920758
AC108142.1	1.1972	-0.700603	1.24048	0.496615	0.480991
AC108448.3	0
AC108462.1	0.0571373	0.204596	2.57754	0.0135763	0.907242
AC108463.1	0
AC108488.3	1.44983	-0.113545	0.591942	-0.0214265	1
AC108488.4	0.877644	-1.0144	1.04667	1.26366	0.260959
AC108676.1	0.331237	-0.0270898	2.56182	-0.00181046	1
AC108867.1	0
AC108868.5	0
AC108868.6	0
AC109135.1	0.0721161	-0.140837	2.58209	0.00187903	0.965424
AC109309.4	0.137293	-0.297716	2.57683	0.0306597	0.861002
AC109333.10	0.0166059	-0.151056	2.57915	0.000876846	0.976377
AC109335.1	0
AC109351.1	0
AC109589.1	0
AC109642.1	0.399459	0.148329	2.5757	-0.0104901	1
AC109826.1	0.288299	-0.739735	2.56448	0.113103	0.736639
AC109828.1	0.540994	-0.00103754	1.29222	-9.33414e-06	1
AC109829.1	0
AC110056.1	0
AC110298.1	0
AC110615.1	0.16799	-0.13423	2.57444	0.0102126	0.919505
AC110619.2	0.285867	-0.407442	2.58166	0.107766	0.742702
AC110769.3	0.0136514	0.128838	2.57957	0.00804253	0.928541
AC110771.1	0.063269	-0.140865	2.58209	0.00187975	0.965418
AC110781.3	0.622574	-0.987396	2.56906	0.43026	0.511861
AC110792.1	0.00598583	-0.200259	2.58212	0.00834623	0.927208
AC111194.1	0
AC112205.1	0.0622745	-0.152464	2.58226	0.00553001	0.940721
AC112219.1	0
AC112229.7	0
AC112249.1	0.0937859	-0.107003	2.57795	-0.00525293	1
AC112504.1	0
AC112518.3	0
AC112693.2	0.122885	-0.38605	2.5792	0.0465573	0.829166
AC112715.2	0
AC112721.1	0.0754573	-0.35289	2.5819	0.0409135	0.839705
AC112721.2	0.0614427	-0.314298	2.58224	0.0288453	0.865137
AC113167.1	0.010996	-0.337998	2.5792	0.0144635	0.904274
AC113167.2	0.0148818	0.0470711	2.58077	1.89963e-05	0.996522
AC113189.5	1.50743	0.435713	0.635917	0.512837	0.473913
AC113342.1	0
AC113607.1	0.0937859	-0.107003	2.57795	-0.00525293	1
AC113607.2	0.0997718	-0.171607	2.57794	-0.00323242	1
AC113607.3	0
AC113608.1	0.26125	-0.29672	2.58055	0.0533711	0.817298
AC113610.1	0
AC113617.1	0
AC114494.1	0.538006	0.156556	1.21068	0.0416811	0.838229
AC114546.1	1.01946	-0.0399832	0.702546	-0.0122837	1
AC114730.11	0.0750941	0.0342187	2.57468	-0.000640794	1
AC114730.2	0.0937859	-0.107003	2.57795	-0.00525293	1
AC114730.3	0.0614427	-0.314298	2.58224	0.0288453	0.865137
AC114730.5	0.101716	0.0797588	2.58203	0.0061161	0.937665
AC114730.7	0.00598583	-0.200259	2.58212	0.00834623	0.927208
AC114730.8	0.188454	0.521435	2.57387	0.0348643	0.85188
AC114752.1	0
AC114752.3	0
AC114763.1	0.0754573	-0.35289	2.5819	0.0409135	0.839705
AC114765.1	0.00598583	-0.200259	2.58212	0.00834623	0.927208
AC114765.2	0
AC114765.3	0
AC114776.3	0.115352	0.0276716	2.5754	0.00211032	0.963359
AC114783.1	0.0754573	-0.35289	2.5819	0.0409135	0.839705
AC114788.1	0
AC114788.2	0.430493	-0.513535	2.5758	0.113229	0.736498
AC114803.3	0
AC114808.2	0.0614427	-0.314298	2.58224	0.0288453	0.865137
AC114808.3	0
AC114812.8	0
AC114813.1	0
AC114814.3	0
AC114814.4	0
AC114877.3	0.0705097	-0.259706	2.58108	0.0203501	0.886564
AC115522.3	0.381212	-0.500548	2.48239	0.100749	0.750933
AC115618.1	0.298731	-0.115706	2.38632	-0.00339151	1
AC116035.1	0.464737	0.793983	1.90674	0.293927	0.587715
[truncated: 34,385 more rows]

## Sheet: LC1_DSLNH
Unnamed: 0	baseMean	log2FoldChange	lfcSE	stat	pvalue	padj
A1BG	0.421067	-0.458905	2.03784	-0.00256171	1
A1BG.AS1	1.85635	0.271199	0.477273	0.432104	0.510958
A1CF	0.0727691	0.0184066	2.04645	0.00132541	0.970958
A2M	3.20734	0.100454	0.459522	0.176411	0.674475
A2M.AS1	0.536465	-0.264419	1.97925	0.00439077	0.947169
A2ML1	1.7799	0.345267	1.05964	0.250497	0.616725
A2ML1.AS1	0
A2ML1.AS2	0.0937859	-0.206048	2.05002	0.0176657	0.894263
A3GALT2	0
A4GALT	0.097916	-0.0532012	2.04944	0.0011404	0.973061
A4GNT	0.0135248	-0.193026	2.05087	0.0155647	0.900715
AAAS	9.61712	-0.0740997	0.176397	0.177971	0.673123
AACS	43.6812	0.013263	0.133277	0.00992993	0.920623	0.972945
AADAC	0
AADACL2	0.611481	-0.068335	2.04737	0.00154202	0.968676
AADACL3	0.20243	0.39669	2.03997	0.0458279	0.830489
AADACL4	0.13641	-0.06293	2.04245	-0.00255954	1
AADAT	1.92404	0.276301	0.361774	0.467051	0.494347
AAED1	9.8365	0.0259846	0.175237	0.0220089	0.882063
AAGAB	13.1091	-0.153509	0.133353	1.29315	0.255468
AAK1	12.049	0.144901	0.159194	0.827135	0.363102
AAMDC	5.58793	0.0501764	0.277007	0.0333609	0.855073
AAMP	37.1285	0.143317	0.113622	1.63016	0.201681	0.570168
AANAT	0
AAR2	14.8724	0.161831	0.145817	1.19703	0.273916
AARD	14.5177	-0.348348	0.238937	2.1766	0.140124
AARS	39.603	0.163329	0.101553	2.65315	0.103345	0.443283
AARS2	4.36148	0.319589	0.266417	1.23291	0.266843
AARSD1	0.989474	-0.105394	0.616487	0.085348	0.770177
AASDH	12.2606	-0.324711	0.164765	3.97273	0.0462427
AASDHPPT	18.0933	-0.150733	0.136752	1.25369	0.262849
AASS	11.6917	-0.0806313	0.150328	0.286244	0.592637
AATF	23.4617	0.048855	0.120416	0.168059	0.681843
AATK	0.675099	-0.110659	1.05656	0.0234829	0.878208
AATK.AS1	0
AB015752.3	0.00308117	-0.121555	2.05047	0.0108011	0.917226
AB019440.50	0.0754573	-0.289473	2.04627	0.00757564	0.930641
ABAT	2.71637	-0.180462	0.32343	0.303959	0.581411
ABCA1	3.39519	0.727467	0.388924	3.91718	0.0477949
ABCA10	0.902434	-0.0210368	0.599058	0.00574314	0.939591
ABCA12	2.23209	0.902735	0.894777	0.948122	0.330198
ABCA13	6.98005	0.420377	0.253989	3.04259	0.0811063
ABCA2	1.46401	-0.220613	0.463659	0.28055	0.596341
ABCA3	7.36965	0.324488	0.205296	2.54991	0.110301
ABCA4	0.510064	-0.231811	0.916419	0.10028	0.751493
ABCA5	18.5752	-0.0688354	0.157757	0.198526	0.655913
ABCA6	0.593796	-0.179488	0.963621	0.118045	0.731165
ABCA7	6.89964	-0.111152	0.215043	0.262336	0.60852
ABCA8	0.768592	0.51876	0.963149	0.314647	0.574843
ABCA9	0.59682	0.0294484	1.14959	-0.000214991	1
ABCA9.AS1	0.0391727	0.37584	2.04555	0.0644698	0.799566
ABCB1	0.131059	0.505186	2.0407	0.0896523	0.76462
ABCB10	14.1542	-0.0643923	0.134898	0.226931	0.633809
ABCB11	1.03059	-0.426742	0.545813	0.843566	0.358379
ABCB4	0.272246	-0.13062	2.05016	0.00515318	0.942772
ABCB5	0.24092	-0.00403494	2.03912	-0.000115531	1
ABCB6	0.757626	0.446076	0.750202	0.664809	0.414867
ABCB7	15.1748	0.122159	0.17274	0.507376	0.476277
ABCB8	4.28956	-0.248043	0.349844	0.387841	0.533436
ABCB9	17.3853	0.37947	0.185983	4.13892	0.0419079
ABCC1	4.40889	0.602599	0.387362	2.59496	0.107204
ABCC10	7.57647	0.250842	0.227665	1.12542	0.288754
ABCC11	0.48207	0.279018	0.885762	0.164057	0.685448
ABCC12	0.101716	-0.217959	2.04627	0.00569081	0.939867
ABCC2	1.36204	0.301153	0.501237	0.251266	0.616185
ABCC3	1.52758	0.10135	0.709273	0.0332771	0.855253
ABCC4	0.687248	-0.669225	1.13656	0.457504	0.498793
ABCC5	2.85731	-1.16367	0.475049	5.27437	0.0216416
ABCC5.AS1	0
ABCC6	0.607526	0.176655	1.87304	0.0746948	0.78462
ABCC8	0.477909	0.321853	1.31155	0.0991552	0.752846
ABCC9	0.0339485	-0.280419	2.04868	0.0240091	0.876862
ABCD1	10.6551	0.0849416	0.180203	0.211004	0.645982
ABCD2	1.43528	-0.245997	0.511095	0.319865	0.571689
ABCD3	23.7619	-0.0285854	0.112508	0.0654238	0.79812
ABCD4	25.1112	-0.0313936	0.173508	0.0312378	0.859711
ABCE1	34.8492	-0.240395	0.105297	5.22146	0.0223098	0.217174
ABCF1	76.1634	-0.151084	0.117955	1.65489	0.198295	0.565637
ABCF2	19.3417	0.0418578	0.122845	0.11549	0.733978
ABCF3	11.7161	0.229506	0.177325	1.64964	0.199008
ABCG1	2.71665	0.262116	0.319702	0.917206	0.33821
ABCG2	69.2101	-0.128372	0.122412	1.14975	0.283602	0.642428
ABCG4	0.714121	0.781721	2.03648	0.306109	0.580078
ABCG5	0.324519	-0.129711	2.05006	0.00506748	0.94325
ABCG8	0.107606	-0.445724	2.04791	0.05838	0.809075
ABHD1	0.0843045	-0.289468	2.04627	0.00757679	0.930636
ABHD10	8.46424	-0.381553	0.16937	5.09367	0.0240133
ABHD11	38.8872	-0.446147	0.167851	7.49119	0.00620017	0.133666
ABHD12	10.2703	0.195716	0.203422	0.993043	0.319
ABHD12B	0.0144075	-0.0730992	2.04999	0.00516965	0.942681
ABHD13	9.41486	0.106825	0.181168	0.32192	0.570456
ABHD14A	2.54623	0.745492	0.389524	3.41708	0.0645252
ABHD14A.ACY1	0
ABHD14B	16.5213	-0.0985935	0.148503	0.470131	0.492927
ABHD15	3.30064	0.117922	0.346885	0.0975681	0.754768
ABHD16A	2.59839	0.212769	0.446112	0.227385	0.63347
ABHD16B	0.143237	-0.0928974	2.04883	0.00107744	0.973815
ABHD17A	3.94295	-0.347674	0.254209	1.97458	0.159962
ABHD17B	11.8571	-0.261488	0.146041	3.12146	0.0772674
ABHD17C	9.77122	-0.263368	0.197794	1.92463	0.165347
ABHD2	37.0419	0.170027	0.190113	0.737235	0.390548	0.728395
ABHD3	11.5853	0.238266	0.14883	2.68311	0.101417
ABHD4	11.0748	-0.126628	0.152138	0.665644	0.414574
ABHD5	90.0103	0.27973	0.12794	4.84664	0.0277	0.235862
ABHD6	4.09989	0.427994	0.273251	2.536	0.111276
ABHD8	2.989	-0.0290671	0.313671	0.0194102	0.889197
ABI1	77.2743	-0.0427257	0.121595	0.123003	0.7258	0.900483
ABI2	11.204	0.108143	0.183449	0.32634	0.567822
ABI3	0.909732	0.84188	2.03694	0.21342	0.6441
ABI3BP	0.672956	0.175347	2.02962	0.030892	0.860481
ABL1	35.8489	0.116825	0.110686	1.08448	0.297696	0.655335
ABL2	21.9664	-0.123344	0.221524	0.300239	0.583733
ABLIM1	19.7326	-0.0524774	0.122658	0.186197	0.6661
ABLIM2	0.35571	-0.0625428	1.45861	-0.00293108	1
ABLIM3	2.68643	0.579157	0.442406	2.08986	0.14828
ABO	0.0135248	-0.193026	2.05087	0.0155647	0.900715
ABR	60.2927	0.0136594	0.0985717	0.0194595	0.889057	0.959005
ABRA	0.0220202	-0.41156	2.04673	0.0312014	0.859792
ABRACL	13.4738	-0.107156	0.16078	0.470674	0.492677
ABT1	10.6653	-0.315866	0.164491	3.92809	0.047486
ABTB1	5.47472	0.0813572	0.248168	0.109421	0.740804
ABTB2	31.9786	0.222771	0.186411	1.35311	0.244735
AC000003.1	0
AC000003.2	0.305606	-0.212229	2.04692	0.0219931	0.882105
AC000032.2	0.0937859	-0.206048	2.05002	0.0176657	0.894263
AC000036.4	0.256101	-0.666257	2.04451	0.138773	0.709504
AC000067.1	0
AC000068.10	0.361442	0.119079	2.02767	0.0116234	0.914145
AC000068.5	0.713371	-0.058404	1.14603	-0.0126774	1
AC000068.9	0.258069	-0.352313	1.93026	0.0568398	0.811562
AC000099.1	0
AC000111.3	0
AC000111.6	0
AC000120.7	0.0148818	-0.146916	2.04972	0.00659562	0.935272
AC000123.4	0
AC000124.1	0.571735	0.494271	2.04292	0.175093	0.675624
AC000370.2	0.26125	-0.12969	2.05006	0.00506628	0.943256
AC002044.4	0
AC002056.5	0.0957301	-0.51107	2.04699	0.0611684	0.804659
AC002059.10	0.0670462	-0.309812	2.04868	0.0247788	0.87492
AC002064.4	0
AC002064.5	0.0614427	-0.11793	2.04512	-0.00349128	1
AC002066.1	0.0571373	-0.573115	2.04597	0.0889306	0.765541
AC002076.10	0.0311372	0.0285576	2.04691	0.000242851	0.987567
AC002115.5	0
AC002115.9	0
AC002116.7	0
AC002117.1	1.32426	-0.101689	0.491402	0.0880001	0.766735
AC002127.4	0
AC002128.5	0.0937859	-0.206048	2.05002	0.0176657	0.894263
AC002306.1	0.72593	0.940279	0.896034	1.27554	0.258731
AC002310.12	1.10055	-0.524272	0.518276	1.13125	0.28751
AC002310.13	0.0411398	-0.00832969	2.04909	9.80511e-05	0.992099
AC002310.7	0.164059	-0.253636	2.04179	0.00356844	0.952366
AC002331.1	0
AC002365.1	0
AC002368.4	0.063269	-0.204794	2.05015	0.0185348	0.891709
AC002386.1	0
AC002398.11	0.419454	0.665546	1.64445	0.24457	0.620925
AC002398.12	0.0194174	-0.470155	2.04718	0.0558255	0.81322
AC002398.13	0.00616235	-0.0935824	2.05011	0.00378835	0.950922
AC002398.5	0.0208677	0.0523307	2.04742	0.0021037	0.963417
AC002398.9	0
AC002401.1	0.132111	-0.131366	2.04752	0.0125815	0.910691
AC002429.5	0.0223719	-0.193034	2.05087	0.0155654	0.900712
AC002451.1	0.0694313	-0.093604	2.05011	0.00379025	0.950909
AC002451.3	0.163531	0.131121	2.04388	-0.000530964	1
AC002454.1	0
AC002456.2	0.434409	0.228581	1.51821	0.12368	0.725077
AC002463.3	0
AC002465.2	0
AC002467.7	1.16925	0.0416473	0.572381	-0.000968932	1
AC002472.11	0
AC002472.13	0.882054	0.589302	2.03763	0.235848	0.627221
AC002477.1	0
AC002480.2	0.116598	-0.128584	2.0479	0.0105793	0.918078
AC002480.3	0.836066	0.635314	2.04364	0.276106	0.599265
AC002480.4	0.0645239	-0.00756783	2.04641	-0.000518502	1
AC002480.5	0
AC002511.1	0.393329	0.572815	2.04337	0.204024	0.651492
AC002511.2	0
AC002511.3	0.39687	0.0588388	2.04574	0.0206007	0.885872
AC002519.8	0.0614427	-0.11793	2.04512	-0.00349128	1
AC002539.1	0
AC002550.5	0.192861	0.477345	2.03695	0.0523772	0.818977
AC002551.1	0.127429	-0.0599324	2.04654	0.00362099	0.952017
AC002558.1	0.0405466	0.154544	2.04774	0.000816798	0.9772
AC002979.1	0
AC002985.3	0
AC003002.6	0.0571373	-0.573115	2.04597	0.0889306	0.765541
AC003003.5	0
AC003005.2	0.014833	-0.0106502	2.04853	-5.60163e-05	1
AC003006.7	0
AC003009.1	0
AC003035.1	0
AC003051.1	0.138726	-0.289506	2.04627	0.00757666	0.930637
AC003075.4	0.166915	-0.012758	2.04718	-0.000229914	1
AC003088.1	0.00884717	-0.204765	2.05015	0.0185363	0.891704
AC003090.1	0.571735	0.494271	2.04292	0.175093	0.675624
AC003092.1	0
AC003092.2	0
AC003101.1	0.0738392	-0.470185	2.04718	0.0558279	0.813216
AC003102.3	1.02181	0.829424	0.76097	1.66416	0.197042
AC003104.1	0.0414664	-0.20474	2.05015	0.0185323	0.891716
AC003664.1	0.0937859	-0.206048	2.05002	0.0176657	0.894263
AC003665.1	0.26507	0.134906	2.04446	0.0176988	0.894164
AC003681.1	0
AC003682.16	0
AC003956.1	0
AC003958.2	0.399347	-0.0527254	2.03935	-0.00884738	1
AC003973.4	0
AC003973.5	0
AC003984.1	0.285867	0.140092	2.0476	0.0488276	0.825116
AC003985.1	0
AC003986.5	0.30383	0.235505	2.04667	0.101124	0.750485
AC003986.6	0.063269	-0.204794	2.05015	0.0185348	0.891709
AC003986.7	0
AC003988.1	0.144222	0.00115391	2.04085	-4.14051e-05	1
AC003991.3	0.602865	0.55022	0.733239	0.702168	0.402056
AC004009.3	0
AC004012.1	0.0105703	-0.470157	2.04718	0.0558247	0.813221
AC004016.1	0
AC004017.1	0
AC004019.13	0.00308117	-0.121555	2.05047	0.0108011	0.917226
AC004041.2	0.475537	0.512381	1.30338	0.173449	0.677065
AC004051.2	0.108668	-0.145841	2.04973	0.00660018	0.93525
AC004053.1	0.0414664	-0.20474	2.05015	0.0185323	0.891716
AC004054.1	0
AC004063.1	0.141324	-0.194685	2.04541	0.00315129	0.955233
AC004066.3	0.252657	0.235172	1.89879	0.0190946	0.890096
AC004067.5	0.0852891	-0.41159	2.04673	0.0312039	0.859786
AC004069.2	0.0148818	-0.146916	2.04972	0.00659562	0.935272
AC004070.1	0.0957301	-0.51107	2.04699	0.0611684	0.804659
AC004076.7	0.0937859	-0.206048	2.05002	0.0176657	0.894263
AC004076.9	0
AC004112.4	0
AC004125.3	0
AC004156.3	0.107311	-0.191526	2.05087	0.0146854	0.903546
AC004158.2	0.336707	-0.2034	2.04651	-0.00615551	1
AC004158.3	0.063269	-0.204794	2.05015	0.0185348	0.891709
AC004160.4	0
AC004221.2	0
AC004231.2	0.0726247	-0.245349	2.04621	0.020065	0.887356
AC004237.1	0
AC004257.1	0
AC004257.3	0.176186	0.207119	1.84382	0.0212491	0.884102
AC004381.6	3.37256	0.565967	0.423617	1.54288	0.21419
AC004381.7	0.0305066	0.019216	2.0481	0.000775419	0.977785
AC004410.3	0
AC004447.2	0.737381	0.444425	0.879855	0.233245	0.629128
AC004448.2	0.0254964	0.143247	2.04668	0.00786117	0.92935
AC004448.5	0.763788	0.324745	2.04036	0.0929472	0.760463
AC004449.6	0.0148818	-0.146916	2.04972	0.00659562	0.935272
AC004458.1	0
AC004463.6	0.732825	-0.118508	0.980087	0.0646003	0.799367
AC004466.1	0.616961	0.0924768	0.956483	0.000453555	0.983009
AC004471.10	0.427891	0.0238158	2.04656	0.00189945	0.965237
AC004471.9	0.0105703	-0.470157	2.04718	0.0558247	0.813221
AC004485.3	0.00308117	-0.121555	2.05047	0.0108011	0.917226
AC004490.1	0.899981	-0.39169	0.828768	0.204161	0.651383
AC004510.3	0.311903	0.277111	1.78577	0.0424188	0.836823
AC004528.4	0
AC004535.2	0.063269	-0.204794	2.05015	0.0185348	0.891709
AC004538.3	0
AC004540.4	0
AC004540.5	0.400554	0.281759	2.04577	0.129372	0.719084
AC004543.2	0.0938186	-0.344	2.04773	0.0371282	0.847204
AC004549.6	1.21805	-0.477861	0.583782	0.567444	0.451276
AC004562.1	0.00598583	-0.0106446	2.04853	-5.60101e-05	1
AC004593.3	0.0357495	0.0757026	2.04642	0.00574076	0.939604
AC004595.1	0
AC004603.4	0.524113	-0.248536	2.0282	0.010503	0.918372
AC004623.2	0.565741	0.252512	0.932676	-2.15074	1
AC004637.1	0.0754573	-0.289473	2.04627	0.00757564	0.930641
AC004691.5	0.0937859	-0.206048	2.05002	0.0176657	0.894263
AC004692.4	0.0571373	-0.573115	2.04597	0.0889306	0.765541
AC004699.1	0.0937859	-0.206048	2.05002	0.0176657	0.894263
AC004702.2	0.0927239	-0.543192	2.04699	0.0678339	0.794517
AC004775.5	0
AC004791.2	0
AC004817.1	0
AC004837.4	0
AC004837.5	0.0938186	-0.344	2.04773	0.0371282	0.847204
AC004840.8	0.0242483	-0.212876	2.04706	0.0235936	0.877923
AC004840.9	0.145617	-0.0155396	2.04414	0.00313215	0.955369
AC004854.4	0.101571	-0.543187	2.04699	0.0678366	0.794513
AC004862.6	0
AC004869.2	0
AC004869.3	0
AC004870.3	0
AC004870.4	0.0135248	-0.193026	2.05087	0.0155647	0.900715
AC004878.7	0
AC004893.11	2.32027	0.668778	0.451615	2.87276	0.09009
AC004895.4	0.00308117	-0.121555	2.05047	0.0108011	0.917226
AC004899.1	0.0571373	-0.573115	2.04597	0.0889306	0.765541
AC004901.1	0.0614427	-0.11793	2.04512	-0.00349128	1
AC004906.3	0
AC004920.3	0.0148818	-0.146916	2.04972	0.00659562	0.935272
AC004941.3	0.151384	-0.568298	2.04709	0.0796003	0.77784
AC004947.2	0
AC004951.6	0.1547	-0.257584	2.04368	0.0134009	0.907841
AC004988.1	0.344627	-0.206164	2.05002	0.0176199	0.894399
AC005000.2	0
AC005003.1	0.0355449	-0.355073	2.04947	0.0347917	0.852033
AC005008.2	0.285867	0.140092	2.0476	0.0488276	0.825116
AC005009.1	0
AC005009.2	0.096496	0.219207	2.04528	0.0267586	0.870061
AC005013.5	0.010996	-0.199345	2.05071	0.0222954	0.881304
AC005019.3	0
AC005022.1	0.285867	0.140092	2.0476	0.0488276	0.825116
AC005027.3	0
AC005029.1	0.285867	0.140092	2.0476	0.0488276	0.825116
AC005037.2	0
AC005037.3	0.529278	0.322777	1.01862	0.0426884	0.836313
AC005041.17	0.0474522	-0.0106323	2.04853	-5.59435e-05	1
AC005042.4	1.64737	-0.0607443	0.451647	0.0328123	0.856256
AC005042.5	0
AC005048.1	0
AC005062.2	0.826575	0.177142	0.639342	0.151308	0.697288
AC005071.1	0
AC005076.5	0.408448	0.157544	1.64203	-0.015617	1
AC005082.12	2.39146	0.270549	0.341611	0.582544	0.445317
AC005083.1	3.69687	-0.251193	0.287159	0.731123	0.392519
AC005104.3	0.119664	-0.148102	2.04971	0.00640454	0.936215
AC005150.1	0
AC005152.2	11.3581	0.025744	0.209374	0.0137721	0.906579
AC005152.3	2.13495	-0.269307	0.336747	0.61177	0.434122
AC005154.6	5.12785	-0.273874	0.214463	1.56034	0.211616
AC005161.1	0
AC005162.4	0
AC005162.5	0.150348	-0.669054	2.04476	0.118835	0.730301
AC005197.2	0
AC005220.3	0.393844	-0.551916	2.04354	0.0595318	0.807238
AC005224.2	0.48853	0.693024	0.979282	0.871669	0.350494
AC005229.1	0.00308117	-0.121555	2.05047	0.0108011	0.917226
AC005235.1	0
AC005237.4	0.0963457	-0.571556	2.04436	0.20809	0.648268
AC005253.2	0.611846	0.595102	1.05561	0.596551	0.439897
AC005253.4	0.294132	0.111635	1.86467	-0.0041751	1
AC005262.2	0.880618	0.195702	0.675572	0.125749	0.722881
AC005262.3	0.373741	-0.117617	1.07241	0.0174348	0.894952
AC005264.2	0.599381	0.266732	1.10807	0.0560875	0.81279
AC005276.1	0.0166059	-0.158543	2.05035	0.00936494	0.922907
AC005281.1	0
AC005281.2	0
AC005284.1	0
AC005301.8	0
AC005304.1	0
AC005306.3	0.249658	-0.0570985	1.94408	0.00133799	0.970821
AC005307.1	0
AC005307.3	0.294715	0.140092	2.0476	0.0488253	0.82512
AC005324.6	0
AC005324.7	0
AC005329.7	1.40733	0.621668	0.521568	1.57185	0.209938
AC005330.2	0
AC005339.2	0.0602184	-0.510985	2.04634	0.079213	0.778367
AC005355.1	0.288949	0.20616	2.04784	0.080452	0.776686
AC005355.2	0
AC005356.1	0.00598583	-0.0106446	2.04853	-5.60101e-05	1
AC005358.3	0.0957301	-0.51107	2.04699	0.0611684	0.804659
AC005387.2	0.0937859	-0.206048	2.05002	0.0176657	0.894263
AC005387.3	0
AC005391.2	0.130337	-0.608778	2.04228	0.1892	0.663583
AC005392.13	0.0579605	-0.491717	2.04524	0.171161	0.679082
AC005394.1	0
AC005477.1	0.649886	0.580701	2.04397	0.244527	0.620956
AC005481.5	0.126755	-0.171022	2.0458	0.0105019	0.918377
AC005487.2	0.0706957	-0.0645427	2.04479	0.000133174	0.990793
AC005498.3	0.440778	-0.136559	1.83009	-0.0486283	1
AC005498.4	0
AC005518.2	0
AC005519.4	0.0620369	-0.276704	2.04827	0.0228335	0.879891
AC005523.2	3.25357	0.149704	0.290137	0.252289	0.615468
AC005523.3	0
AC005532.5	1.69822	0.492118	0.493664	1.10822	0.29247
AC005534.8	0.0769204	-0.36439	2.048	0.031138	0.859933
AC005537.2	0.29203	0.226937	2.04748	0.0914416	0.762352
AC005538.5	0
AC005540.3	0.276874	-0.377614	1.90554	0.061893	0.803529
AC005546.2	0.0311372	0.0285576	2.04691	0.000242851	0.987567
AC005550.3	0
AC005550.4	0
AC005550.5	0
AC005559.2	0
AC005562.1	4.64586	-0.11527	0.257639	0.200308	0.654472
AC005592.1	0.0201735	-0.106096	2.05015	0.00883472	0.925115
AC005592.2	0
AC005592.3	0
AC005594.3	0.591654	-0.620952	0.965786	0.507378	0.476276
AC005597.1	0
AC005606.14	0.498747	0.0621852	1.71586	0.023156	0.879052
AC005606.15	0.48236	0.225659	1.20124	0.0125578	0.910774
AC005609.1	0.0113264	-0.106092	2.05015	0.0088342	0.925117
AC005614.3	0.299392	0.140516	2.04731	0.0500833	0.822918
AC005614.5	0
AC005616.1	0
AC005616.2	0
AC005618.6	0.118859	-0.123334	2.05052	0.0109282	0.916742
AC005621.1	0
AC005624.2	0.0105703	-0.470157	2.04718	0.0558247	0.813221
AC005625.1	0
AC005682.5	0.704551	0.071941	0.803899	0.00217876	0.962771
AC005682.8	0.0499026	-0.247231	2.04372	0.000143314	0.990448
AC005702.1	0
AC005702.3	0
AC005702.4	0
AC005703.2	0
AC005703.3	0.00616235	-0.0935824	2.05011	0.00378835	0.950922
AC005740.5	0.526609	0.246926	1.6598	0.135215	0.713085
AC005740.6	0.0894772	-0.0676634	2.04887	0.000212893	0.988359
AC005754.7	0
AC005754.8	0.0265415	-0.204764	2.05015	0.0185377	0.8917
AC005757.6	0
AC005772.2	0
AC005775.2	0.308762	0.0922134	2.04606	0.0311187	0.859976
AC005779.2	0.00308117	-0.121555	2.05047	0.0108011	0.917226
AC005780.1	0.00308117	-0.121555	2.05047	0.0108011	0.917226
AC005785.2	0.323116	0.484925	2.042	0.0901214	0.764023
AC005786.5	0.079137	-0.117922	2.04512	-0.0034892	1
AC005786.7	0.793423	-0.305524	0.882628	0.213178	0.644288
AC005789.11	0
AC005789.9	0
AC005808.3	0
AC005841.1	0.0937859	-0.206048	2.05002	0.0176657	0.894263
AC005863.1	0.00616235	-0.0935824	2.05011	0.00378835	0.950922
AC005863.2	0.547117	0.218467	2.04762	0.0958429	0.756877
AC005932.1	0.232512	-0.293136	2.04611	0.00795397	0.928935
AC005943.4	0.299392	0.140516	2.04731	0.0500833	0.822918
AC005943.5	0.704983	0.309085	1.74116	0.179619	0.671701
AC005944.2	0.655936	0.0638157	0.766051	-0.0256131	1
AC005954.3	0
AC005954.4	0
AC006000.5	0
AC006003.3	0
AC006004.1	0.0148818	-0.146916	2.04972	0.00659562	0.935272
AC006007.1	0
AC006019.3	0.0754573	-0.289473	2.04627	0.00757564	0.930641
AC006019.4	0.0113264	-0.106092	2.05015	0.0088342	0.925117
AC006026.13	0.0548793	-0.571588	2.04436	0.208108	0.648254
AC006037.2	0
AC006041.1	0
AC006042.6	0
AC006042.7	0.154651	-0.314004	2.04582	0.109415	0.740811
AC006050.2	0
AC006076.1	0
AC006080.1	0
AC006115.3	0.26125	-0.12969	2.05006	0.00506628	0.943256
AC006116.12	0
AC006116.15	0.0135248	-0.193026	2.05087	0.0155647	0.900715
AC006116.17	0.0858914	-0.244851	2.04491	0.0165854	0.897528
AC006116.19	0
AC006116.20	0.392116	-0.00910941	2.0429	-0.002377	1
AC006116.21	0.0754573	-0.289473	2.04627	0.00757564	0.930641
AC006116.24	0.15467	-0.471248	2.04713	0.0568012	0.811625
AC006126.3	0.0370015	-0.113502	2.0501	0.00461937	0.945813
AC006129.1	0.368893	0.107327	2.02196	0.00355525	0.952454
AC006129.2	0.0548793	-0.571588	2.04436	0.208108	0.648254
AC006129.4	0.182764	-0.0113085	2.04506	-0.000776741	1
AC006130.3	0.0785385	-0.127455	2.04898	0.00722298	0.932271
AC006132.1	0.781201	0.53337	0.684765	0.657232	0.417539
AC006159.3	0.404441	0.132871	2.04308	0.0437659	0.83429
AC006159.4	0
AC006159.5	0
AC006160.5	0.355036	-0.129509	2.05004	0.00500502	0.9436
AC006196.1	0
AC006227.1	0
AC006262.10	0
AC006262.4	0
AC006262.5	0.0754573	-0.289473	2.04627	0.00757564	0.930641
AC006262.6	0.709792	0.410604	1.47034	0.360366	0.548303
AC006272.1	0.145937	-0.303391	2.05119	0.0335366	0.854696
AC006272.2	0
AC006273.4	0.0414664	-0.20474	2.05015	0.0185323	0.891716
AC006273.5	0.0722418	-0.154411	2.04634	-0.00291795	1
AC006273.7	0
AC006277.2	0.421545	-0.0741578	1.35541	0.0400219	0.841438
AC006296.1	0.00598583	-0.0106446	2.04853	-5.60101e-05	1
AC006296.2	0
AC006369.2	0.079606	0.000156619	2.04422	-2.3295e-06	1
AC006369.3	0
AC006372.1	0.108668	-0.145841	2.04973	0.00660018	0.93525
AC006372.4	0.236935	0.119538	2.04669	0.00931561	0.92311
AC006372.5	0.0614427	-0.11793	2.04512	-0.00349128	1
AC006373.1	0
AC006378.2	0
AC006380.3	0
AC006432.1	0
AC006445.8	0.755221	-0.40903	0.995223	0.106592	0.744058
AC006449.1	0.00598583	-0.0106446	2.04853	-5.60101e-05	1
AC006455.1	0
AC006460.2	0.832214	0.774388	0.822088	0.697697	0.403559
AC006480.1	0
AC006482.1	0
AC006486.1	0.24285	0.58891	1.22157	0.346209	0.556267
AC006486.9	0.0135248	-0.193026	2.05087	0.0155647	0.900715
AC006538.1	0.306912	0.259064	2.04655	0.113367	0.736343
AC006539.1	0
AC006547.13	0.122078	-0.205232	2.04446	0.00890999	0.924797
AC006547.14	0.00308117	-0.121555	2.05047	0.0108011	0.917226
AC006547.15	0.296954	0.569562	1.16482	0.462567	0.496427
AC006547.8	0.0303841	-0.393392	2.04822	0.0327567	0.856377
AC006552.1	0
AC006557.1	0
AC006942.4	0.455376	-0.115993	0.985847	-0.0032874	1
AC006946.15	0.0135248	-0.193026	2.05087	0.0155647	0.900715
AC006946.16	0.546813	0.719558	0.764234	1.17792	0.277779
AC006946.17	0.00598583	-0.0106446	2.04853	-5.60101e-05	1
AC006947.1	0.00308117	-0.121555	2.05047	0.0108011	0.917226
AC006953.1	0
AC006960.7	0
AC006967.1	0.285867	0.140092	2.0476	0.0488276	0.825116
AC006994.2	0.0321365	-0.56214	2.04641	0.073362	0.786503
AC007003.1	0
AC007009.1	0.0763245	-0.0496407	2.04536	-0.00327251	1
AC007009.2	0
AC007036.4	0.0524749	0.216188	2.04702	0.01067	0.917728
AC007036.6	0
AC007038.7	0.190289	-0.504088	2.04594	0.0444063	0.833099
AC007040.11	0.413872	0.453386	2.04489	0.212657	0.644693
AC007040.5	0.115806	-0.413126	2.04661	0.0311497	0.859907
AC007040.6	0.598302	-0.303696	2.03651	-0.026214	1
AC007040.7	0.00308117	-0.121555	2.05047	0.0108011	0.917226
AC007040.8	0
AC007041.1	0
AC007050.17	0.187572	-0.206112	2.05002	0.0176302	0.894368
AC007091.1	0
AC007092.1	6.26323	0.203556	0.224424	0.867638	0.35161
AC007096.1	0
AC007098.1	0.0372996	0.147036	2.04625	0.00390242	0.950189
AC007099.1	0
AC007106.1	0
AC007114.1	0.00598583	-0.0106446	2.04853	-5.60101e-05	1
AC007126.1	0.00308117	-0.121555	2.05047	0.0108011	0.917226
AC007128.1	0.166392	-0.741776	2.04515	0.140783	0.707504
AC007131.1	0.12307	0.229572	2.04638	0.0226894	0.880267
AC007131.2	0.253076	-0.204817	2.05015	0.0185346	0.891709
AC007161.5	0.285867	0.140092	2.0476	0.0488276	0.825116
AC007163.3	0.072013	-0.382892	2.04294	0.0263476	0.871054
AC007163.6	0.063269	-0.204794	2.05015	0.0185348	0.891709
AC007179.1	0
AC007182.6	0.271237	-0.319404	2.0466	0.0156086	0.900576
AC007192.6	0.0889821	-0.169374	2.04999	0.0161437	0.898895
AC007193.10	0
AC007193.6	0.0113264	-0.106092	2.05015	0.0088342	0.925117
AC007193.8	0.00308117	-0.121555	2.05047	0.0108011	0.917226
AC007193.9	0.00308117	-0.121555	2.05047	0.0108011	0.917226
[truncated: 35,838 more rows]

## Sheet: LC1_LNnT
Unnamed: 0	baseMean	log2FoldChange	lfcSE	stat	pvalue	padj
[truncated: 36,384 more rows]

[truncated: 35 more sheets: LC1_LNFP.II, LC1_X6.SL, LC1_X3.SL, LC1_Type_I, LC1_LSTb, LC1_LSTc, LC1_DSLNT, LC1_FDSLNH, LC1_LNFP.I, LC1_LNH, LC1_FLNH, LC1_Type_II, LC1_DFLNH, LC1_DFLac, LC2_DFLNT, LC2_X2.FL, LC2_LNT, LC2_X3FL, LC2_LNFP.III, LC2_DSLNH …]
