# Supplementary material for: Integrated ‘omics analysis reveals human milk oligosaccharide biosynthesis programs in human lactocytes
Source: iScience. 2025 Aug 7;28(9):113269. doi: 10.1016/j.isci.2025.113269 (PMC12396498; doi:10.1016/j.isci.2025.113269)
Supplement: Table S6. Characteristics of scRNA-seq studies included for integrated analysis (Nyquist et al., Twigger et al., Martin Carli et al.) [file mmc7.xlsx]

## Sheet: Sheet1
Study name	Number of milk-derived cells	Number of Total Biological Samples	Study focus	Technology used	Reference
Martin Carli	5917	2	Profiling of cells in milk	Cell sort followed by 10x genomics ().	Martin Carli, et al 2020
Twigger	56030	10	Comparison to non-lactating mammary gland	Cell isolation, followed by 10x genomics.	Twigger, et al 2022
Nyquist	49310	59	Longitudinal changes	Cell isolation, followed by SeqWell V3.	Nyquist, et al 2022
